# Supplementary material for: Diphen­yl[2-(2-pyridylamino­meth­yl)phen­yl]phosphine oxide
Source: Acta Crystallogr Sect E Struct Rep Online. 2010 Apr 28;66(Pt 5):o1181–2. doi: 10.1107/S1600536810014893 (PMC2979214; doi:10.1107/S1600536810014893)
Supplement: Supplementary file 2 [file e-66-o1181-Isup2.hkl]

# 
# h,k,l, Fc-squared, Fo-squared, sigma(Fo-squared) and status flag 
# 
data_I
_shelx_title ' 290COA in P2(1)/c' 
_shelx_refln_list_code          4 
_shelx_F_calc_maximum      333.14 
_exptl_crystal_F_000      1616.00 
_reflns_d_resolution_high  0.8301 
 
loop_ 
 _symmetry_equiv_pos_as_xyz 
 'x, y, z' 
 '-x, y+1/2, -z+1/2' 
 '-x, -y, -z' 
 'x, -y-1/2, z-1/2' 
 
_cell_length_a    24.1296 
_cell_length_b     8.2397 
_cell_length_c    21.9917 
_cell_angle_alpha  90.000 
_cell_angle_beta  109.108 
_cell_angle_gamma  90.000 
 
_shelx_F_squared_multiplier     1.000 
 
loop_ 
 _refln_index_h 
 _refln_index_k 
 _refln_index_l 
 _refln_F_squared_calc 
 _refln_F_squared_meas 
 _refln_F_squared_sigma 
 _refln_observed_status 
   2   0   0     4136.24     4631.92    129.13 o 
   3   0   0     6745.52     6624.42    103.57 o 
   4   0   0    77557.91    82030.27   1186.61 o 
   5   0   0     3216.69     3263.25     58.46 o 
   6   0   0    54718.64    58925.60    858.65 o 
   7   0   0        1.21       17.73      9.12 o 
   8   0   0     1722.09     1868.76     43.13 o 
   9   0   0     8063.00     8224.29    138.31 o 
  10   0   0     2531.55     2491.50     56.16 o 
  11   0   0       74.11       85.58     15.43 o 
  12   0   0       78.63       88.75     14.60 o 
  13   0   0     4121.50     4281.43     88.57 o 
  14   0   0      146.84      101.97     17.50 o 
  15   0   0      865.73      849.48     35.92 o 
  16   0   0        1.60        6.36     14.63 o 
  17   0   0      152.21      167.82     23.55 o 
  18   0   0       72.67       57.78     20.03 o 
  19   0   0     2872.12     2628.98     74.11 o 
  20   0   0        8.04        4.65     20.81 o 
  21   0   0      220.70      228.78     29.90 o 
  22   0   0       70.35       51.81     22.40 o 
  23   0   0      253.77      244.22     65.64 o 
  24   0   0      212.68      236.95     42.15 o 
  25   0   0        0.08       21.27     29.51 o 
  26   0   0       21.57        5.44     33.86 o 
  27   0   0        6.46       23.29     31.28 o 
   1   1   0     2292.77     2480.54     33.46 o 
   2   1   0    13271.49    13530.09    157.48 o 
   3   1   0    17579.31    18616.49    240.58 o 
   4   1   0      397.04      321.92      9.62 o 
   5   1   0    45863.59    50948.06    526.24 o 
   6   1   0        1.75       -0.03      6.04 o 
   7   1   0     1868.27     1931.03     30.48 o 
   8   1   0      300.61      255.30     12.68 o 
   9   1   0     2470.78     2722.53     41.18 o 
  10   1   0       88.46       86.02      9.74 o 
  11   1   0     9071.27     9979.34    119.29 o 
  12   1   0      482.60      521.96     18.41 o 
  13   1   0       75.80       62.56     10.32 o 
  14   1   0       12.88       20.07     10.00 o 
  15   1   0      142.61      114.71     13.25 o 
  16   1   0     1256.94     1235.77     48.90 o 
  17   1   0      385.74      408.99     21.41 o 
  18   1   0      149.72      174.17     18.03 o 
  19   1   0        0.37        7.12     12.72 o 
  20   1   0     2101.12     1976.99     45.26 o 
  21   1   0        0.70        0.67     13.21 o 
  22   1   0      137.54      142.31     20.93 o 
  23   1   0       27.73       65.20     18.84 o 
  24   1   0       93.52       78.68     26.49 o 
  25   1   0       33.09       50.58     25.62 o 
  26   1   0       38.15      121.24     29.75 o 
  27   1   0        0.76       21.03     41.25 o 
   0   2   0    90947.75   100666.11   1457.30 o 
   1   2   0      561.18      457.92     13.12 o 
   2   2   0     3568.84     3761.23     47.83 o 
   3   2   0     2564.60     2533.76     35.39 o 
   4   2   0    12678.93    14093.26    153.98 o 
   5   2   0       70.47       67.00      7.30 o 
   6   2   0      197.20      197.34     10.04 o 
   7   2   0      207.62      288.42     15.46 o 
   8   2   0       90.89      103.64      9.40 o 
   9   2   0       27.62       41.22      8.09 o 
  10   2   0     5615.26     5921.49     77.13 o 
  11   2   0       76.73      101.86     11.52 o 
  12   2   0      254.32      292.19     15.39 o 
  13   2   0      919.01      955.47     25.61 o 
  14   2   0      376.25      406.55     19.24 o 
  15   2   0       71.48       47.63     12.08 o 
  16   2   0     1195.23     1072.21     34.16 o 
  17   2   0        6.19       16.73     11.79 o 
  18   2   0      398.70      388.40     22.39 o 
  19   2   0      151.37      141.29     17.45 o 
  20   2   0        0.51       20.84     14.48 o 
  21   2   0       10.25       15.85     19.18 o 
  22   2   0       73.29       36.17     20.26 o 
  23   2   0       73.59       54.34     22.22 o 
  24   2   0       29.27        8.46     18.85 o 
  25   2   0       15.44       45.69     24.73 o 
  26   2   0        5.23       16.73     19.97 o 
   1   3   0     7292.25     8259.35     98.14 o 
   2   3   0      680.38      739.78     18.43 o 
   3   3   0     3381.00     3519.24     49.14 o 
   4   3   0       73.29       89.78     10.55 o 
   5   3   0     9381.40    10032.01    117.15 o 
   6   3   0     2232.22     2269.75     49.15 o 
   7   3   0      330.86      387.16     14.37 o 
   8   3   0     5170.10     5611.74     73.69 o 
   9   3   0        1.91       40.11      8.01 o 
  10   3   0        0.36       -1.69      6.89 o 
  11   3   0      988.90     1039.99     25.25 o 
  12   3   0      281.30      262.82     15.44 o 
  13   3   0     1793.98     1795.24     36.18 o 
  14   3   0      172.67      175.72     16.35 o 
  15   3   0       16.45       22.64     10.67 o 
  16   3   0      275.68      326.87     19.76 o 
  17   3   0      209.83      237.05     21.47 o 
  18   3   0      142.86      136.52     23.15 o 
  19   3   0      182.55      178.13     25.43 o 
  20   3   0      192.52      149.01     32.90 o 
  21   3   0       45.33       37.13     24.95 o 
  22   3   0       54.94       51.24     28.60 o 
  23   3   0        9.42       18.79     21.13 o 
  24   3   0        7.44       29.59     18.83 o 
  25   3   0        0.34       34.20     20.64 o 
  26   3   0        3.42       19.20     22.77 o 
   0   4   0     2677.09     2714.71     62.57 o 
   1   4   0        6.25       -0.54      7.36 o 
   2   4   0      286.61      264.65     14.53 o 
   3   4   0      203.37      265.64     15.92 o 
   4   4   0      229.28      255.98     14.55 o 
   5   4   0       51.73       52.17     10.90 o 
   6   4   0      432.47      476.29     19.52 o 
   7   4   0      609.38      567.33     20.24 o 
   8   4   0     1871.80     1825.09     34.78 o 
   9   4   0        4.10        5.61      7.40 o 
  10   4   0       79.59      117.68     12.22 o 
  11   4   0      114.12      109.76     12.98 o 
  12   4   0      529.02      571.75     20.62 o 
  13   4   0      472.26      409.16     24.13 o 
  14   4   0      603.28      583.28     26.95 o 
  15   4   0       22.36       15.09     12.85 o 
  16   4   0      299.15      297.58     29.43 o 
  17   4   0       50.59       67.94     19.77 o 
  18   4   0      121.55      142.56     24.65 o 
  19   4   0       31.92       34.47     18.95 o 
  20   4   0        6.55       16.87     18.47 o 
  21   4   0      115.80      126.30     24.55 o 
  22   4   0       68.82       90.99     24.22 o 
  23   4   0       18.32       28.99     20.67 o 
  24   4   0       64.95       77.41     22.56 o 
  25   4   0       26.14       36.99     21.20 o 
   1   5   0      291.24      364.40     18.96 o 
   2   5   0      137.14      161.39     14.09 o 
   3   5   0      204.91      220.91     15.95 o 
   4   5   0      272.84      291.54     17.13 o 
   5   5   0      153.83      133.54     13.60 o 
   6   5   0     1486.72     1477.71     33.17 o 
   7   5   0       97.47       89.51     12.03 o 
   8   5   0       78.94      107.06     12.96 o 
   9   5   0      624.81      554.74     25.86 o 
  10   5   0      822.26      797.37     30.33 o 
  11   5   0      219.39      232.92     21.04 o 
  12   5   0     1277.32     1223.99     38.63 o 
  13   5   0      230.80      215.70     21.65 o 
  14   5   0       13.18       27.06     17.92 o 
  15   5   0      164.62      158.92     23.83 o 
  16   5   0      294.76      292.98     36.42 o 
  17   5   0      311.63      266.76     30.18 o 
  18   5   0        0.03       -5.56     18.05 o 
  19   5   0       18.98       15.29     19.03 o 
  20   5   0       53.46       91.28     24.34 o 
  21   5   0       51.73       71.90     22.27 o 
  22   5   0       11.86        1.41     18.99 o 
  23   5   0       47.17       66.74     28.38 o 
   0   6   0      763.95      688.16     35.12 o 
   1   6   0        8.74       18.44     12.08 o 
   2   6   0       23.48       38.36     11.77 o 
   3   6   0       15.28       31.32     11.35 o 
   4   6   0      812.52      753.48     25.61 o 
   5   6   0      451.23      435.09     21.55 o 
   6   6   0      137.48      139.83     19.17 o 
   7   6   0      165.81      147.77     27.71 o 
   8   6   0      638.09      649.98     29.20 o 
   9   6   0      182.59      185.57     21.44 o 
  10   6   0      192.84      184.53     21.50 o 
  11   6   0       38.20       26.14     14.54 o 
  12   6   0       46.11       34.89     15.02 o 
  13   6   0      206.12      246.40     29.24 o 
  14   6   0      477.80      484.26     42.24 o 
  15   6   0      143.61      162.55     26.75 o 
  16   6   0        1.94        1.10     22.05 o 
  17   6   0       63.89       50.83     20.45 o 
  18   6   0        9.50       23.47     26.11 o 
  19   6   0       85.91      135.89     26.41 o 
  20   6   0       11.91       10.15     19.15 o 
  21   6   0        9.38       49.25     23.60 o 
   1   7   0      306.93      260.87     21.09 o 
   2   7   0      423.19      443.84     23.43 o 
   3   7   0      137.96      110.01     15.44 o 
   4   7   0       11.56        6.89     19.33 o 
   5   7   0      749.44      686.79     31.01 o 
   6   7   0       89.88      102.61     18.57 o 
   7   7   0      137.75      131.48     20.17 o 
   8   7   0       15.72       30.42     15.13 o 
   9   7   0       40.53       36.00     16.03 o 
  10   7   0      246.43      221.19     28.98 o 
  11   7   0      216.28      236.70     28.70 o 
  12   7   0      101.91       83.83     24.70 o 
  13   7   0      204.40      284.17     53.01 o 
  14   7   0      217.96      240.54     30.44 o 
  15   7   0        2.05       36.53     20.43 o 
  16   7   0        0.22       21.26     18.75 o 
  17   7   0      101.54       98.16     25.38 o 
  18   7   0      138.28      139.20     27.55 o 
  19   7   0       17.93       12.90     25.82 o 
   0   8   0      275.96      233.26     29.86 o 
   1   8   0       18.03       14.29     15.47 o 
   2   8   0       40.84       26.78     16.91 o 
   3   8   0        0.43      -15.30     18.31 o 
   4   8   0        2.86       29.01     16.65 o 
   5   8   0        6.24       33.60     24.17 o 
   6   8   0       34.48       32.02     17.44 o 
   7   8   0      104.39      125.80     25.05 o 
   8   8   0       43.44       43.73     19.29 o 
   9   8   0        8.33       29.42     22.37 o 
  10   8   0        1.94        0.85     19.26 o 
  11   8   0        9.10      -16.86     40.68 o 
  12   8   0        3.88      -16.70     21.03 o 
  13   8   0        4.60        6.27     19.97 o 
  14   8   0       36.44       18.64     22.68 o 
  15   8   0       15.08       82.19     23.35 o 
  16   8   0       21.77       52.60     24.06 o 
   1   9   0        6.90       -0.43     19.47 o 
   2   9   0      188.99      167.34     27.31 o 
   3   9   0       83.98      103.48     38.05 o 
   4   9   0      193.46      176.45     27.17 o 
   5   9   0        6.89       27.59     19.17 o 
   6   9   0      141.45      154.01     26.10 o 
   7   9   0      190.43      213.42     38.55 o 
   8   9   0      111.81      143.34     28.26 o 
   9   9   0       59.38      136.40     33.72 o 
  10   9   0       11.52       42.37     21.73 o 
  11   9   0       47.54      142.85     26.31 o 
 -27   1   1        7.14       37.58     28.47 o 
 -26   1   1        0.33      -10.40     24.58 o 
 -25   1   1       95.03      119.70     25.64 o 
 -24   1   1       16.61       41.82     18.64 o 
 -23   1   1      192.44      296.23     27.06 o 
 -22   1   1        0.15       16.58     15.38 o 
 -21   1   1       53.68       73.93     18.46 o 
 -20   1   1      305.55      333.71     23.24 o 
 -19   1   1     1384.02     1369.06     47.39 o 
 -18   1   1      308.47      319.04     30.48 o 
 -17   1   1      452.85      455.08     21.22 o 
 -16   1   1       16.95       14.09     10.71 o 
 -15   1   1      495.20      478.82     26.29 o 
 -14   1   1       69.64       64.64     10.83 o 
 -13   1   1     1164.22     1077.42     26.16 o 
 -12   1   1      978.83     1058.51     25.10 o 
 -11   1   1      435.88      430.95     17.83 o 
 -10   1   1      146.21      131.50     10.73 o 
  -9   1   1       43.66       65.13      8.70 o 
  -8   1   1     1061.92     1156.81     29.34 o 
  -7   1   1     2518.97     2713.52     38.27 o 
  -6   1   1     6102.24     6373.71     74.66 o 
  -5   1   1    14246.68    15204.75    163.11 o 
  -4   1   1    30840.15    32947.03    376.08 o 
  -3   1   1      139.87      125.46      7.88 o 
  -2   1   1     8469.71     8505.81    101.49 o 
  -1   1   1       41.49       65.14      4.61 o 
   0   1   1    15763.17    17429.42    200.24 o 
   1   1   1      360.83      271.58      8.31 o 
   2   1   1    26182.21    27275.93    310.67 o 
   3   1   1     7188.87     7318.20     90.16 o 
   4   1   1     7053.07     7128.58     80.71 o 
   5   1   1     8164.04     8372.54     94.84 o 
   6   1   1       38.21       38.18      7.13 o 
   7   1   1     6142.95     6420.98     77.63 o 
   8   1   1       53.17       50.73      8.11 o 
   9   1   1     1483.42     1660.14     30.16 o 
  10   1   1      695.52      734.21     23.64 o 
  11   1   1     3398.76     3512.80     52.81 o 
  12   1   1      779.04      768.66     25.16 o 
  13   1   1      340.41      349.26     16.64 o 
  14   1   1     1083.61     1051.88     27.55 o 
  15   1   1     2628.92     2589.00     47.47 o 
  16   1   1       65.53       46.54     12.87 o 
  17   1   1      696.38      680.72     25.45 o 
  18   1   1      383.85      376.48     22.40 o 
  19   1   1      620.16      588.27     25.98 o 
  20   1   1      268.20      279.30     22.31 o 
  21   1   1      118.74      139.24     18.21 o 
  22   1   1       13.24        3.79     15.83 o 
  23   1   1        2.21        8.84     14.72 o 
  24   1   1      117.89      139.77     24.64 o 
  25   1   1        3.74      -16.98     16.98 o 
  26   1   1       30.72       40.37     25.14 o 
 -27   2   1        1.41       31.91     26.34 o 
 -26   2   1       63.03       26.18     24.17 o 
 -25   2   1      178.90      202.40     28.30 o 
 -24   2   1      108.53       97.43     32.37 o 
 -23   2   1        0.82        3.86     18.26 o 
 -22   2   1      169.21      221.48     28.45 o 
 -21   2   1       54.67       65.78     17.66 o 
 -20   2   1      140.36      153.16     20.51 o 
 -19   2   1       29.75       14.11     14.82 o 
 -18   2   1      689.49      700.51     25.92 o 
 -17   2   1      150.32      157.13     16.27 o 
 -16   2   1        3.22       -1.60     10.12 o 
 -15   2   1      480.15      502.82     21.21 o 
 -14   2   1        7.26        6.52      9.46 o 
 -13   2   1      227.45      217.93     18.01 o 
 -12   2   1      371.38      366.75     15.75 o 
 -11   2   1     2722.55     2679.32     43.19 o 
 -10   2   1       84.94       80.80      9.67 o 
  -9   2   1      450.74      580.41     16.76 o 
  -8   2   1     6456.97     6609.39     88.09 o 
  -7   2   1      754.92      777.17     17.92 o 
  -6   2   1        3.03        8.04      5.84 o 
  -5   2   1      380.19      341.03     11.97 o 
  -4   2   1      565.82      556.94     14.50 o 
  -3   2   1     3314.51     3432.67     50.03 o 
  -2   2   1     7492.63     7394.66     85.00 o 
  -1   2   1     8744.86     9332.71    104.67 o 
   0   2   1     9725.25    10215.61    113.63 o 
   1   2   1      571.05      524.06     13.68 o 
   2   2   1      341.44      359.92     11.66 o 
   3   2   1     6902.40     7030.78     90.92 o 
   4   2   1     1865.03     1866.94     33.28 o 
   5   2   1     1915.49     1735.67     28.28 o 
   6   2   1      157.56      127.12      8.58 o 
   7   2   1    10233.05    11008.57    126.11 o 
   8   2   1        0.05       -2.15      6.75 o 
   9   2   1     1799.59     1686.02     30.96 o 
  10   2   1     2617.80     2874.75     45.53 o 
  11   2   1      618.85      663.19     23.55 o 
  12   2   1        2.45       17.43      9.03 o 
  13   2   1     6022.95     6100.44     90.89 o 
  14   2   1       53.61       67.47     11.93 o 
  15   2   1     1023.25     1023.73     38.02 o 
  16   2   1       27.36       38.44     12.09 o 
  17   2   1      652.53      673.55     25.46 o 
  18   2   1      852.66      821.49     28.30 o 
  19   2   1      980.68      967.17     33.76 o 
  20   2   1        7.69       29.78     18.46 o 
  21   2   1       11.07        8.44     18.03 o 
  22   2   1      632.45      692.45     39.67 o 
  23   2   1        1.81       22.25     19.82 o 
  24   2   1       15.13       16.26     19.74 o 
  25   2   1        0.31       24.49     20.67 o 
  26   2   1       41.67       15.32     25.01 o 
 -26   3   1       77.56      137.48     26.49 o 
 -25   3   1        5.77       18.04     26.73 o 
 -24   3   1       43.92       46.64     22.11 o 
 -23   3   1       58.78      119.57     24.69 o 
 -22   3   1       77.31       99.37     22.98 o 
 -21   3   1       18.58       26.43     18.21 o 
 -20   3   1      216.20      263.41     29.84 o 
 -19   3   1      261.54      253.76     32.89 o 
 -18   3   1        6.39       22.05     17.23 o 
 -17   3   1        9.32       28.22     13.84 o 
 -16   3   1      533.59      526.13     21.99 o 
 -15   3   1      268.15      260.68     17.08 o 
 -14   3   1      669.84      676.40     22.42 o 
 -13   3   1        2.67       17.19      8.90 o 
 -12   3   1       71.74       77.81     11.51 o 
 -11   3   1     1736.66     1647.94     32.62 o 
 -10   3   1      806.31      897.20     24.17 o 
  -9   3   1      155.22      170.30     11.66 o 
  -8   3   1       91.08      101.78      9.92 o 
  -7   3   1     2346.02     2277.17     37.30 o 
  -6   3   1      463.16      410.27     22.30 o 
  -5   3   1     3547.18     3333.94     59.22 o 
  -4   3   1     1005.01      960.17     21.43 o 
  -3   3   1     3748.65     3694.63     51.10 o 
  -2   3   1     3579.38     3579.59     62.23 o 
  -1   3   1     1158.74     1058.59     22.47 o 
   0   3   1       29.22       53.92      8.38 o 
   1   3   1     1196.19     1147.85     23.21 o 
   2   3   1     2018.32     2003.32     32.80 o 
   3   3   1       29.76        0.48      7.89 o 
   4   3   1     1424.18     1308.97     26.80 o 
   5   3   1      490.33      600.85     16.95 o 
   6   3   1       53.59       51.61      7.66 o 
   7   3   1      111.07      156.03     14.12 o 
   8   3   1      682.99      615.72     17.39 o 
   9   3   1        0.08        5.02      6.84 o 
  10   3   1     2094.28     2308.62     39.74 o 
  11   3   1      653.86      585.31     18.71 o 
  12   3   1      120.33      122.37     13.37 o 
  13   3   1      137.93      152.11     13.66 o 
  14   3   1      200.34      204.61     21.08 o 
  15   3   1     1172.33     1210.80     31.07 o 
  16   3   1       32.58       39.89     15.17 o 
  17   3   1      175.57      179.44     22.33 o 
  18   3   1       52.02       32.88     17.81 o 
  19   3   1      697.13      598.27     35.38 o 
  20   3   1        1.00        5.22     17.07 o 
  21   3   1       33.22       46.17     21.10 o 
  22   3   1        1.37        3.93     17.97 o 
  23   3   1      114.22       91.74     23.96 o 
  24   3   1       27.23        5.10     20.24 o 
  25   3   1       14.98       46.35     23.13 o 
 -25   4   1        0.12       21.12     21.14 o 
 -24   4   1      162.90      164.68     27.13 o 
 -23   4   1        2.16      -16.59     16.59 o 
 -22   4   1       36.56       16.19     19.74 o 
 -21   4   1        8.11        4.29     19.07 o 
 -20   4   1      617.60      578.28     39.12 o 
 -19   4   1        0.01       19.72     16.17 o 
 -18   4   1      435.55      452.58     33.91 o 
 -17   4   1       33.42        8.80     16.08 o 
 -16   4   1      455.14      368.79     41.96 o 
 -15   4   1        3.10       -8.68     14.80 o 
 -14   4   1     1216.48     1155.63     35.33 o 
 -13   4   1       83.15      105.18     13.55 o 
 -12   4   1      314.68      340.06     18.05 o 
 -11   4   1       37.83       34.76     10.10 o 
 -10   4   1       23.38       21.12      9.37 o 
  -9   4   1     2054.39     1956.22     37.22 o 
  -8   4   1      391.95      447.08     19.68 o 
  -7   4   1     1062.06     1101.22     32.24 o 
  -6   4   1      174.74      197.35     16.22 o 
  -5   4   1     5853.72     5980.50     79.31 o 
  -4   4   1      743.55      763.17     21.24 o 
  -3   4   1      207.51      223.24     15.40 o 
  -2   4   1     1297.85     1336.00     28.42 o 
  -1   4   1     1123.03     1200.59     26.86 o 
   0   4   1      269.15      330.99     15.26 o 
   1   4   1     2109.33     2399.20     40.66 o 
   2   4   1     1152.98     1242.55     26.94 o 
   3   4   1      396.51      341.02     15.11 o 
   4   4   1       42.58       54.22      8.78 o 
   5   4   1     3308.31     3346.18     52.48 o 
   6   4   1      456.03      448.99     19.75 o 
   7   4   1       19.92       45.81      8.20 o 
   8   4   1        6.51       13.32      7.06 o 
   9   4   1      555.36      636.65     21.71 o 
  10   4   1      165.46      172.63     17.53 o 
  11   4   1       62.71       76.95     15.58 o 
  12   4   1     1092.97     1026.27     33.64 o 
  13   4   1      107.44      118.73     17.88 o 
  14   4   1      381.06      366.62     29.28 o 
  15   4   1       21.98       -0.09     17.11 o 
  16   4   1      182.08      188.49     24.50 o 
  17   4   1      583.32      552.63     57.08 o 
  18   4   1      364.82      328.82     31.83 o 
  19   4   1       11.90      -15.37     15.37 o 
  20   4   1       23.04       44.83     20.30 o 
  21   4   1      161.19      159.99     26.27 o 
  22   4   1        1.13      -13.46     18.22 o 
  23   4   1       10.96      -12.08     25.86 o 
  24   4   1       42.78       60.76     23.80 o 
 -24   5   1        0.01       -8.53     19.98 o 
 -23   5   1       33.40       41.24     23.82 o 
 -22   5   1       23.86       39.22     20.29 o 
 -21   5   1       10.15       20.76     20.10 o 
 -20   5   1       19.27        6.38     22.51 o 
 -19   5   1      116.22      111.10     24.99 o 
 -18   5   1        1.25      -12.39     24.33 o 
 -17   5   1       10.15        7.24     17.27 o 
 -16   5   1      138.14      163.05     23.89 o 
 -15   5   1       10.14       -5.72     14.35 o 
 -14   5   1       59.89       45.73     17.75 o 
 -13   5   1        0.14       -9.46     12.80 o 
 -12   5   1        7.76        4.48     15.30 o 
 -11   5   1      456.23      445.34     24.99 o 
 -10   5   1      313.13      356.12     21.78 o 
  -9   5   1      244.37      238.26     16.84 o 
  -8   5   1      646.08      635.52     22.20 o 
  -7   5   1       89.29       90.97     12.72 o 
  -6   5   1      150.24      135.43     13.95 o 
  -5   5   1      700.55      636.30     21.77 o 
  -4   5   1      637.34      612.74     21.16 o 
  -3   5   1        4.60        0.98      8.59 o 
  -2   5   1       85.83       99.66     12.18 o 
  -1   5   1       38.66       18.04      8.96 o 
   0   5   1      137.64      189.09     14.77 o 
   1   5   1      181.85      199.50     16.70 o 
   2   5   1      780.48      743.27     22.87 o 
   3   5   1        0.21       -5.21      8.60 o 
   4   5   1      163.02      175.35     14.27 o 
   5   5   1       52.25       31.83      9.75 o 
   6   5   1        0.19       -2.14      8.20 o 
   7   5   1      567.18      581.92     26.17 o 
   8   5   1      342.82      374.17     23.15 o 
   9   5   1       58.89       48.43     13.80 o 
  10   5   1       41.25       61.31     15.15 o 
  11   5   1        0.01       18.93     12.94 o 
  12   5   1      428.72      443.15     32.18 o 
  13   5   1        2.22       14.35     13.70 o 
  14   5   1        4.16       10.11     14.25 o 
  15   5   1      195.73      197.99     26.99 o 
  16   5   1       21.00       16.60     16.94 o 
  17   5   1        2.85       22.75     17.94 o 
  18   5   1       23.37       39.78     26.78 o 
  19   5   1        0.05       16.04     18.86 o 
  20   5   1        7.20       26.77     20.39 o 
  21   5   1        3.43      -11.41     23.04 o 
  22   5   1       15.65       67.57     22.40 o 
  23   5   1        3.77       29.89     21.16 o 
 -22   6   1       28.99       32.14     21.52 o 
 -21   6   1        1.27        1.75     18.63 o 
 -20   6   1        5.31        8.11     18.97 o 
 -19   6   1       50.37        8.70     25.14 o 
 -18   6   1        1.09        8.82     18.97 o 
 -17   6   1        4.92        3.87     18.69 o 
 -16   6   1       10.72      -13.09     18.14 o 
 -15   6   1      585.09      587.80     36.61 o 
 -14   6   1      135.58      142.28     24.58 o 
 -13   6   1      501.98      481.70     49.36 o 
 -12   6   1      214.28      184.92     30.27 o 
 -11   6   1      267.97      304.92     25.03 o 
 -10   6   1     1248.46     1139.33     37.59 o 
  -9   6   1      809.25      733.39     30.65 o 
  -8   6   1       70.88       91.33     29.52 o 
  -7   6   1     1522.28     1419.04     35.56 o 
  -6   6   1       54.18       45.80     13.06 o 
  -5   6   1        3.51       13.41     11.97 o 
  -4   6   1        1.82       14.34     10.95 o 
  -3   6   1      486.84      475.64     21.44 o 
  -2   6   1       12.26       43.72     13.53 o 
  -1   6   1        0.09        1.12     10.58 o 
   0   6   1      528.87      534.02     22.00 o 
   1   6   1       42.08       60.32     12.47 o 
   2   6   1      104.29      114.34     15.80 o 
   3   6   1      214.76      209.86     17.38 o 
   4   6   1      791.56      741.01     38.13 o 
   5   6   1      483.14      450.97     21.57 o 
   6   6   1      786.76      715.05     44.01 o 
   7   6   1     1115.71     1037.81     35.26 o 
   8   6   1       26.55       29.58     15.57 o 
   9   6   1        4.32       -4.65     13.15 o 
  10   6   1       45.14       50.77     17.28 o 
  11   6   1       54.05       54.81     15.59 o 
  12   6   1      547.92      547.31     48.73 o 
  13   6   1       31.07       51.92     19.87 o 
  14   6   1       11.85       43.27     21.67 o 
  15   6   1       46.07       32.39     23.36 o 
  16   6   1       22.68       27.97     19.14 o 
  17   6   1        5.93      -15.88     15.88 o 
  18   6   1       19.95       10.60     18.19 o 
  19   6   1       20.02       31.53     20.24 o 
  20   6   1       59.50       94.75     26.25 o 
  21   6   1       73.29       73.39     24.26 o 
 -19   7   1        1.08       41.11     21.18 o 
 -18   7   1        8.19      -12.00     17.25 o 
 -17   7   1       18.72       25.28     19.28 o 
 -16   7   1       90.76      132.95     26.84 o 
 -15   7   1       35.44       22.23     19.72 o 
 -14   7   1       46.27       35.28     19.85 o 
 -13   7   1      277.39      344.13     34.11 o 
 -12   7   1      354.31      364.37     34.03 o 
 -11   7   1       41.28       44.48     23.00 o 
 -10   7   1       34.27       28.28     25.66 o 
  -9   7   1      105.49      110.21     19.86 o 
  -8   7   1      477.15      451.06     35.66 o 
  -7   7   1        1.34        2.59     15.19 o 
  -6   7   1      378.97      308.81     25.94 o 
  -5   7   1       65.91       65.14     16.87 o 
  -4   7   1      101.44      105.44     20.27 o 
  -3   7   1      285.06      289.20     21.87 o 
  -2   7   1      132.84      138.92     16.87 o 
  -1   7   1       16.23       13.63     12.19 o 
   0   7   1       80.14       67.23     14.53 o 
   1   7   1      661.40      572.84     25.08 o 
   2   7   1        0.93       -0.64     11.59 o 
   3   7   1      188.26      153.46     20.32 o 
   4   7   1      683.61      626.03     36.06 o 
   5   7   1     1032.55     1017.95     37.33 o 
   6   7   1      310.60      257.19     45.21 o 
   7   7   1       18.33       30.84     15.81 o 
   8   7   1      110.86      111.24     18.72 o 
   9   7   1        0.08        7.72     13.71 o 
  10   7   1      122.22       90.31     18.48 o 
  11   7   1      415.61      379.01     35.38 o 
  12   7   1       50.01       76.04     22.68 o 
  13   7   1       40.70       76.61     22.94 o 
  14   7   1        0.05       -8.10     18.77 o 
  15   7   1       69.64       65.27     22.53 o 
  16   7   1       16.92       33.43     25.18 o 
  17   7   1       33.06       58.81     20.24 o 
  18   7   1        6.79       14.21     20.05 o 
  19   7   1       93.59       87.07     26.31 o 
 -16   8   1       97.83      120.37     24.95 o 
 -15   8   1       53.39       65.75     24.51 o 
 -14   8   1       24.78       31.30     21.97 o 
 -13   8   1       44.31       70.19     23.57 o 
 -12   8   1      236.41      223.56     30.14 o 
 -11   8   1      150.08      208.36     28.76 o 
 -10   8   1      629.99      616.07     76.32 o 
  -9   8   1        8.20       29.64     22.92 o 
  -8   8   1      131.18      165.21     48.29 o 
  -7   8   1       37.43       51.83     18.75 o 
  -6   8   1      910.01      901.07     37.46 o 
  -5   8   1        2.89        6.21     15.74 o 
  -4   8   1      124.14       99.17     19.65 o 
  -3   8   1      232.40      227.57     23.78 o 
  -2   8   1      374.47      385.39     29.10 o 
  -1   8   1       27.76       27.52     13.92 o 
   0   8   1      139.78      150.02     21.05 o 
   1   8   1      571.46      467.04     30.57 o 
   2   8   1      242.78      216.44     26.63 o 
   3   8   1      441.45      420.23     30.63 o 
   4   8   1        0.46       20.85     16.16 o 
   5   8   1       58.66       47.45     18.40 o 
   6   8   1       40.03       69.73     19.18 o 
   7   8   1      211.17      228.30     25.32 o 
   8   8   1       48.14       42.72     18.04 o 
   9   8   1      509.39      543.71     33.91 o 
  10   8   1        0.41       27.98     21.53 o 
  11   8   1        7.67       31.69     21.81 o 
  12   8   1       33.88       32.93     32.16 o 
  13   8   1      351.61      370.83     44.86 o 
  14   8   1        4.11       20.81     22.57 o 
  15   8   1       21.82       34.03     21.92 o 
 -11   9   1       34.33       14.96     19.81 o 
 -10   9   1       53.12      123.87     25.52 o 
  -9   9   1       40.88       88.88     23.44 o 
  -8   9   1      187.81      244.78     30.22 o 
  -7   9   1      134.08      147.71     27.93 o 
  -6   9   1       30.64       12.09     19.72 o 
  -5   9   1       81.18       99.69     25.08 o 
  -4   9   1      234.71      267.26     45.99 o 
  -3   9   1      108.10       90.79     44.41 o 
  -2   9   1       96.48      123.83     24.42 o 
  -1   9   1       16.04       37.68     24.89 o 
   0   9   1      231.86      194.39     28.62 o 
   1   9   1      233.35      218.11     35.60 o 
   2   9   1       64.58      143.92     32.98 o 
   3   9   1        3.47       -2.80     18.15 o 
   4   9   1        0.07       -1.56     17.87 o 
   5   9   1      118.74      134.83     52.27 o 
   6   9   1       33.09       56.23     29.54 o 
   7   9   1       83.51       88.35     21.43 o 
   8   9   1        2.86       25.85     20.97 o 
   9   9   1        3.54       11.31     23.47 o 
  10   9   1      125.42      160.72     30.96 o 
  11   9   1      179.25      205.69     61.74 o 
 -28   0   2       10.89      -20.43     29.81 o 
 -27   0   2       10.11       26.17     30.63 o 
 -26   0   2        1.25        8.88     29.86 o 
 -25   0   2       81.83       61.86     32.31 o 
 -24   0   2      103.34      140.97     34.34 o 
 -23   0   2      288.09      387.08     48.08 o 
 -22   0   2      492.50      498.16     82.15 o 
 -21   0   2       36.37       45.59     21.57 o 
 -20   0   2       93.87      118.23     25.24 o 
 -19   0   2     1281.00     1257.39     51.53 o 
 -18   0   2     1041.61     1121.74     45.23 o 
 -17   0   2     1256.85     1435.77     49.55 o 
 -16   0   2      825.27      846.99     36.63 o 
 -15   0   2     1269.20     1316.19     43.75 o 
 -14   0   2      508.42      583.12     28.30 o 
 -13   0   2      453.43      438.89     32.91 o 
 -12   0   2      324.62      368.29     22.19 o 
 -11   0   2      370.76      422.00     37.69 o 
 -10   0   2      227.99      296.79     30.40 o 
  -9   0   2      179.04      191.00     15.99 o 
  -8   0   2    11379.74    11337.53    179.77 o 
  -7   0   2     1174.96     1275.48     31.71 o 
  -6   0   2      416.96      471.83     17.72 o 
  -5   0   2    43907.71    45162.06    659.13 o 
  -4   0   2    18289.06    19187.59    284.68 o 
  -3   0   2      615.37      534.15     22.06 o 
  -2   0   2    21459.14    21772.22    694.59 o 
  -1   0   2     3024.39     2790.86     80.36 o 
   0   0   2     6988.39     7035.86    130.75 o 
   1   0   2     8226.35     8409.17    158.04 o 
   2   0   2    13787.58    14372.03    214.59 o 
   3   0   2     6464.27     6308.43    100.80 o 
   4   0   2      489.53      451.08     30.29 o 
   5   0   2     6255.95     6207.26    103.71 o 
   6   0   2    18379.39    20601.91    312.60 o 
   7   0   2     1244.48     1123.50     32.59 o 
   8   0   2       89.72      104.51     13.95 o 
   9   0   2      868.37      835.19     29.91 o 
  10   0   2      675.42      725.63     28.48 o 
  11   0   2     2295.03     2329.80     56.44 o 
  12   0   2     1642.32     1686.25     47.71 o 
  13   0   2      178.06      196.24     21.47 o 
  14   0   2      732.86      682.40     32.57 o 
  15   0   2     1361.93     1297.36     46.05 o 
  16   0   2     2097.83     1961.67     59.25 o 
  17   0   2     1254.16     1210.04     47.32 o 
  18   0   2        7.61       -9.25     16.31 o 
  19   0   2     1225.12     1178.22     49.15 o 
  20   0   2      170.62      172.53     27.04 o 
  21   0   2      300.14      224.38     29.57 o 
  22   0   2      132.04      170.02     27.81 o 
  23   0   2      323.84      314.11     35.56 o 
  24   0   2       31.42       72.31     33.47 o 
  25   0   2        5.13        9.59     36.37 o 
  26   0   2      254.58      387.86     77.86 o 
 -27   1   2        3.88      -18.52     25.81 o 
 -26   1   2        2.77       45.99     21.61 o 
 -25   1   2       20.99       17.13     21.16 o 
 -24   1   2       84.68      111.18     24.76 o 
 -23   1   2       51.47       81.26     19.35 o 
 -22   1   2       99.07      107.49     19.87 o 
 -21   1   2      622.55      589.14     30.62 o 
 -20   1   2       72.66       65.28     19.20 o 
 -19   1   2      151.17      140.02     20.30 o 
 -18   1   2      313.32      353.51     21.52 o 
 -17   1   2      226.59      224.65     20.92 o 
 -16   1   2        0.35        9.10     10.59 o 
 -15   1   2        3.79       -0.01      9.35 o 
 -14   1   2       27.75       27.50     10.41 o 
 -13   1   2     1520.16     1762.68     40.44 o 
 -12   1   2      587.16      537.49     17.96 o 
 -11   1   2      684.99      606.24     18.15 o 
 -10   1   2     4788.90     4848.42     63.95 o 
  -9   1   2     3359.36     3966.23     53.43 o 
  -8   1   2    12312.41    12725.19    141.81 o 
  -7   1   2      714.27      770.84     16.73 o 
  -6   1   2    21022.69    21591.71    282.10 o 
  -5   1   2     9460.13     9601.08    117.72 o 
  -4   1   2    11449.62    11620.25    154.65 o 
  -3   1   2       54.09       74.99      6.87 o 
  -2   1   2     2475.07     2325.00     38.35 o 
  -1   1   2     3777.78     4042.55     51.61 o 
   0   1   2     2115.40     2145.84     37.24 o 
   1   1   2     1944.95     2060.80     34.36 o 
   2   1   2    12194.07    12303.87    145.40 o 
   3   1   2    11805.08    12276.06    146.45 o 
   4   1   2     1286.70     1475.59     27.11 o 
   5   1   2     4502.23     4644.84     57.50 o 
   6   1   2      636.55      513.40     15.80 o 
   7   1   2     1521.48     1581.17     27.72 o 
   8   1   2      739.95      633.48     22.39 o 
   9   1   2     1840.74     1885.59     34.13 o 
  10   1   2      251.99      304.08     14.69 o 
  11   1   2      910.69      965.95     28.44 o 
  12   1   2      517.86      502.65     24.63 o 
  13   1   2      908.66      889.99     25.28 o 
  14   1   2       43.52       40.24     10.48 o 
  15   1   2      105.78      115.56     13.87 o 
  16   1   2       10.51       -6.98     11.78 o 
  17   1   2      114.04      104.62     14.90 o 
  18   1   2       56.16       48.74     17.40 o 
  19   1   2      290.68      267.50     24.98 o 
  20   1   2      825.07      801.56     30.68 o 
  21   1   2       19.95       44.51     14.85 o 
  22   1   2      213.18      204.37     21.22 o 
  23   1   2       38.81       32.44     19.44 o 
  24   1   2      159.63      122.73     28.18 o 
  25   1   2       20.94       38.21     25.37 o 
  26   1   2        5.07      -13.60     24.06 o 
 -27   2   2       33.68       37.24     26.38 o 
 -26   2   2        0.66        1.59     22.54 o 
 -25   2   2        0.40        2.10     17.36 o 
 -24   2   2      101.28       89.95     21.32 o 
 -23   2   2       23.85       16.72     17.74 o 
 -22   2   2       14.65       30.09     14.96 o 
 -21   2   2      272.72      276.45     25.75 o 
 -20   2   2      552.50      536.47     28.59 o 
 -19   2   2      333.30      302.54     28.38 o 
 -18   2   2      511.64      480.13     29.76 o 
 -17   2   2      349.90      382.04     21.00 o 
 -16   2   2       24.57       23.13     10.87 o 
 -15   2   2       26.84        7.12      9.48 o 
 -14   2   2     1351.15     1419.75     31.36 o 
 -13   2   2     2246.58     2233.53     39.91 o 
 -12   2   2     1491.14     1600.72     31.65 o 
 -11   2   2      813.05      892.00     22.00 o 
 -10   2   2     4499.43     4685.68     63.10 o 
  -9   2   2        0.56        0.64      6.21 o 
  -8   2   2     1888.92     1978.41     32.02 o 
  -7   2   2       16.19       18.25      6.79 o 
  -6   2   2      514.99      506.80     13.81 o 
  -5   2   2     1046.26      921.05     18.68 o 
  -4   2   2       21.75       13.56      6.18 o 
  -3   2   2      113.25      105.87      8.46 o 
  -2   2   2     8085.39     8635.04    107.40 o 
  -1   2   2    22067.42    23899.81    276.91 o 
   0   2   2     5518.74     5912.92     69.99 o 
   1   2   2    10239.73    10781.72    132.16 o 
   2   2   2        2.25       10.18      7.75 o 
   3   2   2       54.44       75.88      9.04 o 
   4   2   2      184.49      152.86     11.22 o 
   5   2   2     1139.93     1191.26     26.39 o 
   6   2   2     5066.46     5088.26     73.22 o 
   7   2   2     5201.22     5131.69     65.97 o 
   8   2   2     1047.12     1045.29     22.54 o 
   9   2   2      953.20      868.84     21.43 o 
  10   2   2     3421.50     3483.05     52.46 o 
  11   2   2      267.10      311.80     15.44 o 
  12   2   2      206.49      245.53     18.55 o 
  13   2   2      948.10      897.13     25.30 o 
  14   2   2      213.44      235.61     16.73 o 
  15   2   2      684.42      671.46     23.91 o 
  16   2   2      502.46      502.91     22.30 o 
  17   2   2      112.99      149.15     16.69 o 
  18   2   2      133.24      153.83     17.43 o 
  19   2   2     1262.97     1071.54     37.83 o 
  20   2   2      193.00      182.73     27.48 o 
  21   2   2      313.99      278.66     30.33 o 
  22   2   2       12.27        2.56     29.62 o 
  23   2   2      185.19      194.01     28.38 o 
  24   2   2        3.72        3.54     20.94 o 
  25   2   2        1.56       -0.13     18.32 o 
  26   2   2       21.54       24.34     22.71 o 
 -26   3   2        0.24       50.82     22.61 o 
 -25   3   2      168.48      229.79     30.43 o 
 -24   3   2        3.03        1.40     18.19 o 
 -23   3   2       13.47       32.26     20.19 o 
 -22   3   2        2.18       13.38     19.57 o 
 -21   3   2       37.48       21.73     17.53 o 
 -20   3   2       65.69       80.68     21.17 o 
 -19   3   2        0.09       -8.57     13.29 o 
 -18   3   2      134.28      123.23     18.16 o 
 -17   3   2        0.00        1.69     12.15 o 
 -16   3   2      169.71      177.88     18.52 o 
 -15   3   2      181.04      216.27     16.45 o 
 -14   3   2       32.24       49.30     10.75 o 
 -13   3   2       17.16       27.41      9.50 o 
 -12   3   2     1129.94     1010.73     25.01 o 
 -11   3   2      335.15      316.45     16.75 o 
 -10   3   2      312.36      320.01     15.05 o 
  -9   3   2      248.08      253.15     13.28 o 
  -8   3   2      710.72      724.24     19.38 o 
  -7   3   2     1389.18     1419.97     33.60 o 
  -6   3   2      275.67      303.84     15.16 o 
  -5   3   2       48.10       51.07      8.44 o 
  -4   3   2      163.23      159.23     11.18 o 
  -3   3   2     3110.41     3309.64     47.21 o 
  -2   3   2       70.87       65.19      8.50 o 
  -1   3   2     3654.55     4012.24     54.46 o 
   0   3   2     7633.19     8378.03     99.40 o 
   1   3   2     3933.77     4322.50     57.52 o 
   2   3   2        8.66       -4.00      5.90 o 
   3   3   2      554.95      578.77     25.81 o 
   4   3   2      570.26      550.88     14.67 o 
   5   3   2       38.12       60.29     10.48 o 
   6   3   2       18.95       39.80      9.69 o 
   7   3   2     2761.05     2855.38     51.54 o 
   8   3   2      107.79      104.57     21.78 o 
   9   3   2      908.46      879.80     24.71 o 
  10   3   2      128.46      125.09     10.65 o 
  11   3   2      460.37      410.17     16.60 o 
  12   3   2        0.61        8.55      9.41 o 
  13   3   2      268.12      285.03     16.69 o 
  14   3   2       29.29       78.90     16.08 o 
  15   3   2      155.53      148.79     18.79 o 
  16   3   2        3.45      -12.52     12.52 o 
  17   3   2        8.19       -9.50     14.12 o 
  18   3   2       22.44       51.63     19.42 o 
  19   3   2      108.53       73.20     21.39 o 
  20   3   2       18.37      -16.47     16.55 o 
  21   3   2       67.07       46.95     27.31 o 
  22   3   2       82.97       92.40     24.55 o 
  23   3   2      159.21      139.78     25.98 o 
  24   3   2       50.36       71.98     22.92 o 
  25   3   2        3.55       15.60     21.57 o 
 -25   4   2        3.19       16.30     20.69 o 
 -24   4   2      136.92      194.72     32.94 o 
 -23   4   2       17.02       23.50     18.75 o 
 -22   4   2       34.30       51.24     22.91 o 
 -21   4   2       35.68       57.87     21.58 o 
 -20   4   2        1.37      -11.21     18.36 o 
 -19   4   2       19.56        9.39     16.68 o 
 -18   4   2        3.00        0.11     16.05 o 
 -17   4   2       31.35       67.31     38.17 o 
 -16   4   2        9.79      -16.81     16.81 o 
 -15   4   2      434.13      411.92     29.93 o 
 -14   4   2      281.71      296.93     22.93 o 
 -13   4   2       74.09       85.69     12.43 o 
 -12   4   2       44.00       64.66     12.33 o 
 -11   4   2      434.81      411.60     18.08 o 
 -10   4   2      161.39      169.59     13.81 o 
  -9   4   2      801.07      785.24     24.02 o 
  -8   4   2      847.71      815.56     22.77 o 
  -7   4   2     1114.39      973.35     26.05 o 
  -6   4   2     3126.34     3040.13     48.52 o 
  -5   4   2     2570.59     2415.50     54.97 o 
  -4   4   2       32.51       41.95      9.50 o 
  -3   4   2        4.20        8.08      7.93 o 
  -2   4   2      903.25      811.07     21.84 o 
  -1   4   2       58.39       47.16      9.21 o 
   0   4   2     4612.56     4749.35     66.00 o 
   1   4   2      324.91      373.44     17.58 o 
   2   4   2     1255.82     1289.92     27.42 o 
   3   4   2        8.02        4.68      7.53 o 
   4   4   2     1790.45     1649.42     31.46 o 
   5   4   2      269.63      329.50     13.81 o 
   6   4   2      215.56      208.11     15.77 o 
   7   4   2     1304.87     1338.44     38.01 o 
   8   4   2       84.64       80.50     13.63 o 
   9   4   2      242.07      265.54     19.99 o 
  10   4   2       10.59       22.20     11.62 o 
  11   4   2      632.93      585.19     32.03 o 
  12   4   2       16.67       33.15     13.99 o 
  13   4   2       41.08       45.29     15.02 o 
  14   4   2      139.90      148.20     19.44 o 
  15   4   2       20.44       27.16     14.40 o 
  16   4   2       26.58       31.06     17.95 o 
  17   4   2      279.81      272.60     29.68 o 
  18   4   2        0.01       25.20     18.81 o 
  19   4   2       94.45      114.85     23.95 o 
  20   4   2      114.29       58.24     20.80 o 
  21   4   2       21.99        0.31     18.87 o 
  22   4   2       38.98       28.05     20.14 o 
  23   4   2       51.82      123.17     32.53 o 
  24   4   2       14.36        8.46     23.18 o 
 -24   5   2       21.23       76.55     24.02 o 
 -23   5   2       26.08       14.74     25.26 o 
 -22   5   2      108.27      100.17     24.93 o 
 -21   5   2      112.77      123.24     26.18 o 
 -20   5   2       54.64        1.93     19.62 o 
 -19   5   2       89.45      107.57     25.96 o 
 -18   5   2      497.02      516.85     38.65 o 
 -17   5   2      388.84      362.90     38.55 o 
 -16   5   2      416.54      391.65     33.70 o 
 -15   5   2      144.77      131.66     23.27 o 
 -14   5   2      488.05      456.63     34.01 o 
 -13   5   2     2740.10     2807.52     71.96 o 
 -12   5   2       59.97       47.46     14.10 o 
 -11   5   2      758.27      766.84     25.36 o 
 -10   5   2      119.14      107.91     13.34 o 
  -9   5   2     2028.97     1917.28     42.69 o 
  -8   5   2      258.58      266.32     17.63 o 
  -7   5   2     4349.03     3966.75     62.59 o 
  -6   5   2      291.80      292.56     18.58 o 
  -5   5   2     1154.93     1120.51     28.63 o 
  -4   5   2      205.44      200.26     19.94 o 
  -3   5   2      374.69      373.27     19.11 o 
  -2   5   2       75.55       73.68     11.62 o 
  -1   5   2      189.90      202.29     15.96 o 
   0   5   2       17.97       23.30      9.55 o 
   1   5   2       34.11       28.92     10.71 o 
   2   5   2      465.42      376.41     16.99 o 
   3   5   2      257.38      265.73     18.70 o 
   4   5   2      313.26      311.90     17.23 o 
   5   5   2     1205.01     1280.57     31.96 o 
   6   5   2     1683.65     1547.64     32.53 o 
   7   5   2      538.52      524.77     24.64 o 
   8   5   2     1681.79     1671.90     51.88 o 
   9   5   2        2.08       13.78     12.15 o 
  10   5   2      162.31      189.15     20.18 o 
  11   5   2     1094.01     1156.54     37.74 o 
  12   5   2     1888.42     1846.72     81.38 o 
  13   5   2      499.14      467.00     28.19 o 
  14   5   2        4.94       29.45     27.07 o 
  15   5   2        1.32        7.24     15.50 o 
  16   5   2       41.12       68.05     21.28 o 
  17   5   2      607.27      464.38     40.83 o 
  18   5   2        3.80        3.17     17.04 o 
  19   5   2        2.26       18.99     20.78 o 
  20   5   2        0.29        7.36     18.83 o 
  21   5   2      134.52      176.92     28.40 o 
  22   5   2        1.63       32.66     21.00 o 
 -22   6   2        2.14      -12.19     30.04 o 
 -21   6   2       33.10       55.46     22.97 o 
 -20   6   2        1.67        1.59     20.17 o 
 -19   6   2      167.31      155.87     39.86 o 
 -18   6   2        1.85        5.86     18.48 o 
 -17   6   2       74.73       58.86     22.62 o 
 -16   6   2      241.81      235.23     29.87 o 
 -15   6   2        8.10       25.15     17.88 o 
 -14   6   2       82.30       62.29     20.63 o 
 -13   6   2        7.04       23.68     16.81 o 
 -12   6   2      461.24      404.94     33.48 o 
 -11   6   2       68.84       72.12     15.00 o 
 -10   6   2      204.56      189.54     20.61 o 
  -9   6   2       67.24       52.46     16.48 o 
  -8   6   2     1773.15     1714.38     39.82 o 
  -7   6   2       71.39       67.22     15.26 o 
  -6   6   2      152.81      177.99     27.46 o 
  -5   6   2       10.48       14.04     11.14 o 
  -4   6   2      146.16      170.15     16.78 o 
  -3   6   2      172.56      163.00     16.47 o 
  -2   6   2      101.96      104.88     13.94 o 
  -1   6   2      248.13      290.38     18.97 o 
   0   6   2      187.21      189.39     18.66 o 
   1   6   2      150.68      157.26     15.92 o 
   2   6   2        9.88       22.00     10.45 o 
   3   6   2      105.02       88.21     13.38 o 
   4   6   2        0.43       -2.81      9.67 o 
   5   6   2      535.45      509.71     26.15 o 
   6   6   2        1.29       15.51     12.91 o 
   7   6   2      746.45      683.89     29.61 o 
   8   6   2        1.47       -7.34     11.95 o 
   9   6   2       31.00       32.95     14.77 o 
  10   6   2       11.39       26.57     17.98 o 
  11   6   2     1093.07     1167.99     79.98 o 
  12   6   2        0.88      -13.17     13.31 o 
  13   6   2        0.03       20.94     20.94 o 
  14   6   2       15.59        6.71     18.59 o 
  15   6   2      413.66      400.29     42.64 o 
  16   6   2       49.28       98.99     24.28 o 
  17   6   2       50.96       61.53     20.84 o 
  18   6   2       18.82       43.31     19.33 o 
  19   6   2       68.15      113.87     25.89 o 
  20   6   2       87.84      108.46     46.05 o 
  21   6   2        0.69      -19.98     19.98 o 
 -20   7   2       20.14       40.39     20.69 o 
 -19   7   2        5.33      -10.37     19.50 o 
 -18   7   2        0.10       -3.07     23.84 o 
 -17   7   2      131.58      148.52     26.62 o 
 -16   7   2      112.53      128.45     27.55 o 
 -15   7   2        4.79       14.71     18.56 o 
 -14   7   2        0.34        2.51     17.48 o 
 -13   7   2        6.97      -14.76     16.15 o 
 -12   7   2      656.80      583.92     36.45 o 
 -11   7   2       92.90      125.98     23.86 o 
 -10   7   2      166.52      201.04     26.60 o 
  -9   7   2      226.03      239.92     23.07 o 
  -8   7   2       83.87       58.81     20.26 o 
  -7   7   2       12.01        8.92     17.65 o 
  -6   7   2      167.55      200.25     21.69 o 
  -5   7   2     1047.29     1000.30     41.88 o 
  -4   7   2      545.01      568.08     34.79 o 
  -3   7   2       77.38       70.76     15.11 o 
  -2   7   2        2.28       -4.38     12.12 o 
  -1   7   2      552.20      566.33     24.72 o 
   0   7   2      120.04      147.36     17.17 o 
   1   7   2      288.03      292.54     20.73 o 
   2   7   2      494.52      473.08     30.17 o 
   3   7   2     2063.23     1894.29     50.27 o 
   4   7   2      196.69      194.87     31.12 o 
   5   7   2        0.88        3.41     15.10 o 
   6   7   2       92.88       90.34     20.39 o 
   7   7   2      125.48      125.54     19.23 o 
   8   7   2       11.75       -3.67     17.63 o 
   9   7   2      409.23      466.54     30.24 o 
  10   7   2        1.93       19.07     16.16 o 
  11   7   2       87.06      108.82     21.13 o 
  12   7   2        0.84       21.47     20.83 o 
  13   7   2       20.97        2.23     21.55 o 
  14   7   2       86.10      118.24     25.54 o 
  15   7   2      156.02      216.35     30.67 o 
  16   7   2       70.02       89.75     29.58 o 
  17   7   2       10.15       18.68     20.64 o 
  18   7   2       64.36       61.58     31.67 o 
 -16   8   2       57.85       64.16     33.98 o 
 -15   8   2        0.01      -28.61     28.61 o 
 -14   8   2       93.80      106.07     24.36 o 
 -13   8   2       10.69       42.70     25.53 o 
 -12   8   2      115.65      114.38     25.22 o 
 -11   8   2      107.94      137.43     31.67 o 
 -10   8   2       10.37       18.31     21.24 o 
  -9   8   2       19.22       39.16     20.11 o 
  -8   8   2       76.39      126.85     28.62 o 
  -7   8   2       73.05       79.24     18.55 o 
  -6   8   2        1.90       15.98     16.18 o 
  -5   8   2       61.03       69.14     20.03 o 
  -4   8   2       85.11      105.56     22.61 o 
  -3   8   2       59.46       59.48     26.28 o 
  -2   8   2        2.20       26.18     14.01 o 
  -1   8   2      286.60      224.02     24.17 o 
   0   8   2       62.97       72.47     20.22 o 
   1   8   2        3.76        4.69     29.11 o 
   2   8   2      125.02      119.28     23.26 o 
   3   8   2      286.47      269.17     29.11 o 
   4   8   2      120.49      103.66     19.88 o 
   5   8   2       12.41        8.32     16.55 o 
   6   8   2       14.53       20.62     16.02 o 
   7   8   2        8.73        7.37     16.09 o 
   8   8   2        0.74       15.58     16.30 o 
   9   8   2       53.16        6.10     17.63 o 
  10   8   2        8.40       63.66     22.82 o 
  11   8   2       43.41       52.64     23.01 o 
  12   8   2        7.79      -19.70     19.70 o 
  13   8   2        1.30       13.45     21.86 o 
  14   8   2        0.01        4.47     21.64 o 
  15   8   2        5.83       36.49     27.98 o 
 -12   9   2        9.11       56.33     23.02 o 
 -11   9   2        5.80       55.72     44.04 o 
 -10   9   2       83.89      123.16     25.67 o 
  -9   9   2       30.19        7.03     23.65 o 
  -8   9   2      147.75      119.89     26.35 o 
  -7   9   2        7.37       50.68     20.55 o 
  -6   9   2      140.48      213.23     25.30 o 
  -5   9   2       44.39       62.82     23.79 o 
  -4   9   2       29.30       51.44     21.94 o 
  -3   9   2       16.19       23.94     23.43 o 
  -2   9   2       23.90       55.73     21.33 o 
  -1   9   2       41.08       14.96     23.65 o 
   0   9   2      131.14      116.68     25.89 o 
   1   9   2      356.92      346.56     36.69 o 
   2   9   2      147.69      164.43     24.19 o 
   3   9   2       13.57       23.27     18.40 o 
   4   9   2        0.03       49.84     20.81 o 
   5   9   2      393.81      418.26     41.49 o 
   6   9   2        1.62       17.72     18.02 o 
   7   9   2       25.23       40.28     21.17 o 
   8   9   2       13.02       36.48     28.13 o 
   9   9   2      120.13      136.03     49.55 o 
  10   9   2       15.67       24.32     27.26 o 
 -28   1   3        0.51        4.87     24.16 o 
 -27   1   3      121.31      151.07     27.19 o 
 -26   1   3      111.31       97.52     23.92 o 
 -25   1   3        0.36       24.84     20.03 o 
 -24   1   3        9.08       36.92     23.99 o 
 -23   1   3      207.44      269.39     32.76 o 
 -22   1   3      245.93      292.62     26.44 o 
 -21   1   3      101.73       76.55     17.54 o 
 -20   1   3      208.05      258.02     24.36 o 
 -19   1   3       21.65       28.95     20.96 o 
 -18   1   3      221.78      250.26     20.95 o 
 -17   1   3       50.35       47.70     11.91 o 
 -16   1   3      455.98      434.07     19.15 o 
 -15   1   3       11.84        1.26      9.01 o 
 -14   1   3      136.54      161.48     13.42 o 
 -13   1   3        4.38       24.56      8.82 o 
 -12   1   3     1860.92     1891.65     34.21 o 
 -11   1   3      902.63      941.01     23.54 o 
 -10   1   3       16.04       25.18      7.12 o 
  -9   1   3     1165.41     1271.45     23.73 o 
  -8   1   3     1389.23     1422.81     29.10 o 
  -7   1   3     7709.63     8240.42    105.66 o 
  -6   1   3     6485.13     6648.97     86.46 o 
  -5   1   3     3318.96     3059.04     45.11 o 
  -4   1   3      836.54      832.65     20.95 o 
  -3   1   3    22213.16    23133.21    297.37 o 
  -2   1   3     1057.57      987.72     19.73 o 
  -1   1   3       46.29       55.06      6.19 o 
   0   1   3      355.81      306.50     12.57 o 
   1   1   3    13216.15    13029.47    172.60 o 
   2   1   3      985.46      995.76     19.85 o 
   3   1   3    16098.17    16322.25    175.01 o 
   4   1   3      108.43       87.50      7.76 o 
   5   1   3      504.15      463.77     13.81 o 
   6   1   3     2779.09     2798.52     57.08 o 
   7   1   3    11310.22    11828.76    134.76 o 
   8   1   3      172.50      161.90     11.13 o 
   9   1   3       63.48       33.49      8.25 o 
  10   1   3     1030.59     1014.81     24.44 o 
  11   1   3     2545.91     2497.61     49.20 o 
  12   1   3     2656.10     2639.14     45.87 o 
  13   1   3     1431.69     1496.66     43.66 o 
  14   1   3      576.83      587.68     32.72 o 
  15   1   3      400.03      396.63     29.22 o 
  16   1   3     1344.01     1323.14     41.51 o 
  17   1   3      165.02      183.59     17.81 o 
  18   1   3      884.91      894.54     30.13 o 
  19   1   3        5.68       -2.21     12.31 o 
  20   1   3       91.84      131.38     18.06 o 
  21   1   3        9.49       -9.68     12.32 o 
  22   1   3       85.56       89.39     19.23 o 
  23   1   3        0.75        3.97     18.69 o 
  24   1   3       33.49       61.11     25.85 o 
  25   1   3        4.64       52.23     23.14 o 
  26   1   3       44.18       68.00     26.25 o 
 -27   2   3      141.09      211.18     36.69 o 
 -26   2   3       14.28       77.95     35.25 o 
 -25   2   3      157.15      147.28     25.80 o 
 -24   2   3      206.18      236.18     40.00 o 
 -23   2   3       81.76       73.47     34.63 o 
 -22   2   3       20.15       28.90     16.11 o 
 -21   2   3      143.00      135.19     31.81 o 
 -20   2   3       73.57       73.10     18.54 o 
 -19   2   3        2.72      -12.90     12.90 o 
 -18   2   3       17.97       25.41     13.45 o 
 -17   2   3      292.45      308.68     22.79 o 
 -16   2   3       20.55       36.24     11.08 o 
 -15   2   3       45.86       73.33     13.67 o 
 -14   2   3      165.83      165.18     13.39 o 
 -13   2   3     2408.02     2545.42     42.96 o 
 -12   2   3      579.03      545.79     17.48 o 
 -11   2   3        3.47        8.95      9.03 o 
 -10   2   3     2017.46     1926.80     40.85 o 
  -9   2   3     2855.00     2830.25     41.82 o 
  -8   2   3     1182.99     1187.95     22.66 o 
  -7   2   3     3502.73     3459.78     46.91 o 
  -6   2   3     2987.26     3033.68     42.02 o 
  -5   2   3      110.52      126.95      8.94 o 
  -4   2   3    10298.34    10290.33    115.63 o 
  -3   2   3    28683.78    30728.10    322.54 o 
  -2   2   3       73.90       79.11     11.19 o 
  -1   2   3    15318.51    16051.96    173.24 o 
   0   2   3     4183.54     4219.37     52.86 o 
   1   2   3    14833.84    15336.34    202.39 o 
   2   2   3    12125.88    12502.18    152.34 o 
   3   2   3     1646.71     1674.09     39.92 o 
   4   2   3       30.85       26.16      7.97 o 
   5   2   3     6206.77     6571.22     89.54 o 
   6   2   3       71.78       90.70     10.87 o 
   7   2   3      570.88      561.46     15.32 o 
   8   2   3      681.08      816.96     19.96 o 
   9   2   3      193.01      160.90     11.90 o 
  10   2   3       18.55       45.99      9.15 o 
  11   2   3      941.54     1007.18     25.30 o 
  12   2   3      646.05      709.66     22.04 o 
  13   2   3      376.74      378.58     21.53 o 
  14   2   3      240.28      264.63     18.12 o 
  15   2   3      360.85      341.65     21.73 o 
  16   2   3      157.88      159.81     19.65 o 
  17   2   3      221.44      217.10     18.81 o 
  18   2   3      664.65      624.04     30.35 o 
  19   2   3       25.60       11.06     15.05 o 
  20   2   3      438.56      468.80     32.48 o 
  21   2   3       26.87       -0.66     17.66 o 
  22   2   3      181.18      169.08     27.09 o 
  23   2   3       29.89       43.74     21.18 o 
  24   2   3       89.15      115.58     29.78 o 
  25   2   3        1.10       40.51     22.44 o 
 -27   3   3       42.45       40.82     26.22 o 
 -26   3   3       64.43      105.82     26.10 o 
 -25   3   3       36.86       39.54     43.82 o 
 -24   3   3      147.66      165.18     29.01 o 
 -23   3   3      337.38      375.84     36.52 o 
 -22   3   3       49.38       47.73     20.01 o 
 -21   3   3      219.88      186.21     29.39 o 
 -20   3   3       31.69       32.45     21.58 o 
 -19   3   3     1331.42     1240.62     40.10 o 
 -18   3   3      368.69      357.89     28.87 o 
 -17   3   3       27.61       26.43     13.41 o 
 -16   3   3      106.80      118.47     18.43 o 
 -15   3   3       26.59       20.38     12.48 o 
 -14   3   3        4.38        5.20      9.13 o 
 -13   3   3      218.40      228.60     14.91 o 
 -12   3   3       63.15       81.24     10.35 o 
 -11   3   3       28.76       47.71      8.83 o 
 -10   3   3      942.99      906.63     22.13 o 
  -9   3   3      847.65      740.34     21.32 o 
  -8   3   3      144.75      182.77     12.56 o 
  -7   3   3      158.17      175.83     13.08 o 
  -6   3   3       11.78       16.26      7.49 o 
  -5   3   3     9280.63     9601.54    112.96 o 
  -4   3   3     7749.42     8096.78     97.05 o 
  -3   3   3      678.32      679.82     17.87 o 
  -2   3   3      206.16      208.82     11.61 o 
  -1   3   3      360.28      383.08     15.64 o 
   0   3   3    17359.81    18419.88    201.80 o 
   1   3   3      203.88      208.22     11.12 o 
   2   3   3      113.79      153.10     10.23 o 
   3   3   3      980.22     1018.03     25.51 o 
   4   3   3     1574.81     1437.14     31.73 o 
   5   3   3     4970.74     4923.59     74.39 o 
   6   3   3       62.82       97.96     12.19 o 
   7   3   3     2136.65     2126.20     43.00 o 
   8   3   3       43.02       44.39     11.49 o 
   9   3   3       14.54       18.28     10.29 o 
  10   3   3       18.73       24.77      7.46 o 
  11   3   3      539.15      521.30     19.75 o 
  12   3   3       77.21      108.34     11.32 o 
  13   3   3      151.62      151.87     18.40 o 
  14   3   3       20.56       25.28     13.40 o 
  15   3   3      618.92      580.85     28.37 o 
  16   3   3      324.35      291.24     24.22 o 
  17   3   3       39.54       25.94     22.61 o 
  18   3   3        0.11      -12.46     13.39 o 
  19   3   3      239.37      269.99     38.12 o 
  20   3   3      226.13      248.52     29.23 o 
  21   3   3       70.42       41.03     28.43 o 
  22   3   3        1.83       42.61     21.00 o 
  23   3   3        2.54       -1.74     18.59 o 
  24   3   3      132.42      145.29     26.37 o 
 -26   4   3       29.37       17.08     31.05 o 
 -25   4   3      203.44      251.00     32.49 o 
 -24   4   3       54.14       34.02     21.62 o 
 -23   4   3        6.78       -7.71     18.71 o 
 -22   4   3       15.09        9.91     19.33 o 
 -21   4   3      126.47      164.82     26.85 o 
 -20   4   3      352.16      279.19     41.58 o 
 -19   4   3       52.58       75.12     21.40 o 
 -18   4   3      136.60      128.30     23.36 o 
 -17   4   3      384.26      375.11     38.74 o 
 -16   4   3       28.31       27.77     17.25 o 
 -15   4   3       70.55       83.10     15.87 o 
 -14   4   3       14.68       22.57     13.55 o 
 -13   4   3      575.01      602.75     21.51 o 
 -12   4   3       15.12       19.27      9.94 o 
 -11   4   3     1008.53      981.74     25.95 o 
 -10   4   3       17.73       32.60      9.59 o 
  -9   4   3      614.44      641.39     25.68 o 
  -8   4   3       80.97      103.30     11.71 o 
  -7   4   3     3850.51     4013.31     59.56 o 
  -6   4   3     1944.63     1811.10     34.88 o 
  -5   4   3      276.24      285.89     15.54 o 
  -4   4   3       83.11       90.97     11.01 o 
  -3   4   3     6066.32     6355.43     91.36 o 
  -2   4   3        5.39        3.98      9.10 o 
  -1   4   3      539.31      523.61     33.59 o 
   0   4   3      396.47      431.99     18.93 o 
   1   4   3     2474.71     2521.32     47.66 o 
   2   4   3      307.81      295.95     16.77 o 
   3   4   3      641.70      598.80     18.17 o 
   4   4   3      201.41      188.66     11.84 o 
   5   4   3      247.69      276.27     18.36 o 
   6   4   3     1568.10     1505.52     36.90 o 
   7   4   3     1167.63     1100.38     31.94 o 
   8   4   3      499.34      503.13     42.04 o 
   9   4   3        4.37       -0.37     11.09 o 
  10   4   3        4.25       -5.66     10.38 o 
  11   4   3       79.00       64.10     15.27 o 
  12   4   3      441.96      455.56     31.74 o 
  13   4   3      725.92      703.92     30.11 o 
  14   4   3      324.00      278.51     24.31 o 
  15   4   3      129.93      150.73     19.91 o 
  16   4   3       86.01       76.88     16.83 o 
  17   4   3      178.54      193.20     22.01 o 
  18   4   3       16.01       16.59     17.93 o 
  19   4   3      328.46      315.50     35.11 o 
  20   4   3        1.30       34.16     21.00 o 
  21   4   3        3.53       35.07     20.79 o 
  22   4   3       44.05       41.27     20.76 o 
  23   4   3      120.89      124.76     32.66 o 
 -24   5   3        2.65      -18.95     18.95 o 
 -23   5   3       36.97       29.10     23.03 o 
 -22   5   3        3.01       24.70     20.33 o 
 -21   5   3       15.23       12.46     19.95 o 
 -20   5   3        3.76       13.23     19.18 o 
 -19   5   3        0.01       24.13     18.93 o 
 -18   5   3      200.48      208.20     27.46 o 
 -17   5   3       95.51      108.12     23.25 o 
 -16   5   3       20.98       19.93     17.35 o 
 -15   5   3        0.68       -1.60     32.41 o 
 -14   5   3       47.41       60.24     19.14 o 
 -13   5   3     1434.84     1378.15     49.24 o 
 -12   5   3      116.94      103.68     17.50 o 
 -11   5   3       87.10      107.81     14.16 o 
 -10   5   3       23.01       11.26     10.75 o 
  -9   5   3      184.65      155.85     18.08 o 
  -8   5   3      391.99      383.45     21.01 o 
  -7   5   3       11.87       23.34     10.18 o 
  -6   5   3       57.98       63.82     11.77 o 
  -5   5   3      196.87      213.07     17.95 o 
  -4   5   3      147.79      154.02     17.64 o 
  -3   5   3       84.54      119.06     13.83 o 
  -2   5   3      222.25      230.62     17.65 o 
  -1   5   3        0.59       -6.66      8.78 o 
   0   5   3      228.48      273.01     18.96 o 
   1   5   3      271.19      260.93     24.55 o 
   2   5   3     1486.17     1557.87     33.43 o 
   3   5   3       65.69       72.78     13.50 o 
   4   5   3     1117.43     1110.00     31.09 o 
   5   5   3        3.10       -5.61      8.08 o 
   6   5   3      823.85      805.97     33.56 o 
   7   5   3        0.84       -0.85     10.94 o 
   8   5   3       84.92      106.74     17.21 o 
   9   5   3      159.28      193.38     20.21 o 
  10   5   3      388.73      376.32     24.87 o 
  11   5   3       40.29       27.05     18.61 o 
  12   5   3        4.14       42.58     15.61 o 
  13   5   3        0.30        7.06     13.87 o 
  14   5   3       12.61        0.37     13.31 o 
  15   5   3        3.49       -5.27     14.02 o 
  16   5   3       60.03       85.00     21.78 o 
  17   5   3       52.24       26.71     31.23 o 
  18   5   3        0.73       14.60     19.81 o 
  19   5   3       26.10       51.62     21.28 o 
  20   5   3        0.01       12.06     19.61 o 
  21   5   3       16.61       12.78     19.97 o 
  22   5   3        7.07       37.55     21.21 o 
 -22   6   3       32.45       48.02     29.07 o 
 -21   6   3      161.88      206.44     29.88 o 
 -20   6   3       18.66       -1.64     17.96 o 
 -19   6   3        3.61       13.16     19.59 o 
 -18   6   3        5.39        9.58     26.43 o 
 -17   6   3      528.03      538.37     38.13 o 
 -16   6   3       27.76       18.64     18.62 o 
 -15   6   3       67.85       58.90     20.64 o 
 -14   6   3      149.51      175.24     26.82 o 
 -13   6   3      662.48      672.25     41.81 o 
 -12   6   3       52.95       42.37     18.43 o 
 -11   6   3      600.01      606.76     34.77 o 
 -10   6   3      445.93      420.03     26.33 o 
  -9   6   3      594.56      590.92     51.62 o 
  -8   6   3     2250.12     2084.03     44.59 o 
  -7   6   3      104.98      109.85     14.77 o 
  -6   6   3      694.18      644.00     24.95 o 
  -5   6   3        9.59        0.82     11.10 o 
  -4   6   3       18.89       34.37     13.61 o 
  -3   6   3        0.31      -10.94     10.94 o 
  -2   6   3      637.10      619.69     26.67 o 
  -1   6   3       41.84       43.96     14.04 o 
   0   6   3       91.25       95.83     18.91 o 
   1   6   3      279.73      286.01     26.09 o 
   2   6   3      113.11      112.40     16.60 o 
   3   6   3        2.41      -11.14     11.14 o 
   4   6   3        0.30      -12.17     12.17 o 
   5   6   3      183.27      228.13     22.32 o 
   6   6   3       75.60       73.10     16.16 o 
   7   6   3      107.98       80.85     18.61 o 
   8   6   3      212.04      214.32     22.61 o 
   9   6   3      846.79      849.07     34.07 o 
  10   6   3      324.11      381.86     27.18 o 
  11   6   3       87.79       96.70     32.09 o 
  12   6   3       52.84       50.58     22.43 o 
  13   6   3      637.92      702.74     33.20 o 
  14   6   3      178.48      209.06     28.09 o 
  15   6   3        0.82       35.45     21.57 o 
  16   6   3        1.51      -18.23     18.77 o 
  17   6   3      145.22      157.77     27.93 o 
  18   6   3       43.93       64.79     25.49 o 
  19   6   3       27.82       14.11     32.82 o 
  20   6   3        0.46       -4.88     30.82 o 
 -20   7   3       39.75       63.56     23.93 o 
 -19   7   3       23.26       27.76     21.57 o 
 -18   7   3       99.40      138.04     26.69 o 
 -17   7   3       32.11       50.95     21.40 o 
 -16   7   3       55.15       62.92     25.31 o 
 -15   7   3      218.11      230.77     30.43 o 
 -14   7   3       26.22        5.32     18.69 o 
 -13   7   3      140.24      167.61     27.28 o 
 -12   7   3      477.95      495.39     36.24 o 
 -11   7   3        1.09       11.30     16.24 o 
 -10   7   3      175.25      168.95     25.64 o 
  -9   7   3        9.26       -1.03     17.71 o 
  -8   7   3      135.41      147.38     21.34 o 
  -7   7   3     1489.89     1369.40     42.41 o 
  -6   7   3      211.13      207.99     19.12 o 
  -5   7   3       44.11       27.28     13.19 o 
  -4   7   3       81.64       82.03     14.98 o 
  -3   7   3      257.70      267.81     26.37 o 
  -2   7   3      272.18      272.15     21.72 o 
  -1   7   3      488.01      443.56     23.97 o 
   0   7   3      345.67      352.98     22.26 o 
   1   7   3       65.25       48.43     18.31 o 
   2   7   3        0.96       24.69     14.30 o 
   3   7   3      297.03      262.69     24.28 o 
   4   7   3       66.70       77.37     16.99 o 
   5   7   3        6.33        3.84     18.15 o 
   6   7   3       66.62       59.91     16.27 o 
   7   7   3      169.40      191.00     22.70 o 
   8   7   3        8.13       26.23     16.69 o 
   9   7   3       10.27       20.98     15.66 o 
  10   7   3      152.65      183.61     23.56 o 
  11   7   3       70.78       79.17     20.31 o 
  12   7   3      207.03      211.19     47.16 o 
  13   7   3        1.57      -21.63     22.84 o 
  14   7   3       58.46       69.64     24.02 o 
  15   7   3       92.02       75.26     23.39 o 
  16   7   3       86.49       91.42     25.77 o 
  17   7   3        4.36       15.44     52.40 o 
  18   7   3       10.34       28.81     29.77 o 
 -17   8   3        5.90       11.72     26.29 o 
 -16   8   3       51.14       89.53     52.01 o 
 -15   8   3        9.67      -17.32     20.58 o 
 -14   8   3      179.76      213.67     31.91 o 
 -13   8   3       21.10      -10.02     17.38 o 
 -12   8   3      106.59      128.73     26.29 o 
 -11   8   3       15.31       -9.85     19.78 o 
 -10   8   3      890.22      910.84     44.89 o 
  -9   8   3      469.59      455.42     41.60 o 
  -8   8   3       18.83       19.90     19.68 o 
  -7   8   3       12.79        4.58     15.85 o 
  -6   8   3       79.31       65.83     18.81 o 
  -5   8   3      311.33      325.68     27.85 o 
  -4   8   3       12.73       15.80     15.78 o 
  -3   8   3      132.18      145.82     18.44 o 
  -2   8   3        1.46      -13.70     14.22 o 
  -1   8   3      526.92      480.61     35.46 o 
   0   8   3       57.88       51.78     18.83 o 
   1   8   3      256.64      310.54     27.38 o 
   2   8   3       55.81       57.98     31.72 o 
   3   8   3      224.52      230.86     33.51 o 
   4   8   3      174.58      174.38     22.99 o 
   5   8   3      158.58      172.13     22.34 o 
   6   8   3       23.88       26.26     15.98 o 
   7   8   3       85.78      106.42     20.54 o 
   8   8   3       20.57       38.61     30.05 o 
   9   8   3       70.23      132.49     21.61 o 
  10   8   3       99.77      140.49     22.90 o 
  11   8   3       88.63      114.71     31.59 o 
  12   8   3      147.45      133.56     31.26 o 
  13   8   3       19.03       45.67     27.36 o 
  14   8   3       73.94      100.95     31.97 o 
 -12   9   3      117.35      148.83     28.24 o 
 -11   9   3       33.59       27.55     23.71 o 
 -10   9   3       43.58       41.23     22.04 o 
  -9   9   3        8.00      -18.91     18.91 o 
  -8   9   3      386.93      419.84     37.85 o 
  -7   9   3      126.49      175.22     27.05 o 
  -6   9   3       38.61       54.18     22.82 o 
  -5   9   3        6.86        9.32     22.26 o 
  -4   9   3       92.86       87.13     24.21 o 
  -3   9   3      131.21      214.27     40.02 o 
  -2   9   3        0.03       10.96     21.08 o 
  -1   9   3       71.00       96.47     40.84 o 
   0   9   3       88.83      153.33     43.40 o 
   1   9   3       24.45       23.00     23.08 o 
   2   9   3       79.44      103.04     25.90 o 
   3   9   3       97.32       93.95     24.27 o 
   4   9   3       58.40       75.23     47.75 o 
   5   9   3       20.18       -4.45     23.09 o 
   6   9   3        0.67        0.49     18.30 o 
   7   9   3       78.57       72.31     21.65 o 
   8   9   3        1.31      -16.21     17.30 o 
   9   9   3       54.72       27.71     33.34 o 
  10   9   3       21.28       38.79     31.70 o 
 -28   0   4        1.01       32.51     39.23 o 
 -27   0   4      111.93       94.17     37.32 o 
 -26   0   4       14.79        2.47     36.43 o 
 -25   0   4       13.28      -14.01     25.29 o 
 -24   0   4      169.33      201.83     39.39 o 
 -23   0   4        0.40      -17.03     21.96 o 
 -22   0   4      102.99       98.31     29.15 o 
 -21   0   4      703.22      692.54     49.76 o 
 -20   0   4      894.41      911.97     61.68 o 
 -19   0   4      174.63      228.17     27.93 o 
 -18   0   4        0.00       -9.82     14.45 o 
 -17   0   4      380.67      408.09     28.32 o 
 -16   0   4     1866.15     1837.12     53.57 o 
 -15   0   4     2726.61     2623.40     64.54 o 
 -14   0   4     1971.66     2139.09     54.95 o 
 -13   0   4      187.17      187.08     18.92 o 
 -12   0   4      188.59      206.04     18.33 o 
 -11   0   4     1752.34     1571.09     41.12 o 
 -10   0   4     2301.88     2318.25     51.69 o 
  -9   0   4     1950.30     2202.29     50.91 o 
  -8   0   4      245.79      258.17     15.62 o 
  -7   0   4     6254.32     6687.77    111.05 o 
  -6   0   4    12420.54    13455.86    206.83 o 
  -5   0   4       46.83       33.09      9.26 o 
  -4   0   4    17025.64    17975.18    268.59 o 
  -3   0   4     1055.01      959.96     22.98 o 
  -2   0   4    17969.48    19385.30    287.69 o 
  -1   0   4    26432.21    27819.20    499.17 o 
   0   0   4     1197.60     1271.17     27.34 o 
   1   0   4     1482.44     1681.83     34.53 o 
   2   0   4    68911.76    73729.43   1069.88 o 
   3   0   4     6950.33     6663.73    109.81 o 
   4   0   4      191.78      176.06     14.33 o 
   5   0   4     2410.55     2192.66     47.73 o 
   6   0   4     6471.59     6630.36    114.77 o 
   7   0   4     5193.46     5692.44    103.06 o 
   8   0   4     1907.70     1995.47     49.09 o 
   9   0   4     4460.14     4934.96    119.08 o 
  10   0   4      713.01      682.32     60.02 o 
  11   0   4       97.45      133.09     22.36 o 
  12   0   4     1258.18     1225.88     69.46 o 
  13   0   4      163.25      202.59     29.45 o 
  14   0   4     3220.81     3224.50     77.49 o 
  15   0   4      179.18      187.37     23.87 o 
  16   0   4      237.52      229.74     26.31 o 
  17   0   4     2116.77     1945.03     61.61 o 
  18   0   4     4518.14     4415.96    109.20 o 
  19   0   4      721.73      664.70     38.79 o 
  20   0   4      277.65      250.16     30.85 o 
  21   0   4      110.39       90.66     23.28 o 
  22   0   4       47.69       53.39     22.82 o 
  23   0   4        0.26       22.60     20.81 o 
  24   0   4      104.14       95.87     30.45 o 
  25   0   4        0.38       40.30     49.24 o 
 -28   1   4       31.14        8.44     24.74 o 
 -27   1   4        8.91       24.69     22.10 o 
 -26   1   4       44.11       86.97     22.74 o 
 -25   1   4        0.04       -3.57     18.24 o 
 -24   1   4      322.77      328.70     34.63 o 
 -23   1   4      192.78      218.42     26.90 o 
 -22   1   4       23.74       22.67     15.84 o 
 -21   1   4      206.23      194.79     22.10 o 
 -20   1   4      171.73      169.11     20.67 o 
 -19   1   4        5.39        9.38     13.56 o 
 -18   1   4      289.32      314.45     20.05 o 
 -17   1   4      357.17      380.31     21.28 o 
 -16   1   4      120.77      165.19     15.04 o 
 -15   1   4     1082.22     1088.35     27.29 o 
 -14   1   4      561.91      484.81     17.91 o 
 -13   1   4     6154.08     6391.76     83.45 o 
 -12   1   4       26.61       21.33      8.34 o 
 -11   1   4     4925.19     5102.20     69.10 o 
 -10   1   4        3.15       -3.05      6.25 o 
  -9   1   4      169.43      193.98     13.51 o 
  -8   1   4       37.82       20.97      8.28 o 
  -7   1   4     4039.80     3937.06     57.68 o 
  -6   1   4     1189.79     1289.41     26.01 o 
  -5   1   4     9405.06     9882.64    121.95 o 
  -4   1   4      231.69      202.97     11.52 o 
  -3   1   4   110981.49   114664.95   1361.61 o 
  -2   1   4     1180.40     1258.07     43.25 o 
  -1   1   4      270.73      236.36     14.06 o 
   0   1   4     4685.06     5081.99     66.41 o 
   1   1   4    14815.27    15752.56    185.42 o 
   2   1   4    10607.63    10787.61    118.94 o 
   3   1   4     3996.45     3774.61     48.17 o 
   4   1   4      167.61      171.03     10.06 o 
   5   1   4     1971.40     2057.85     47.98 o 
   6   1   4      230.30      249.98     12.37 o 
   7   1   4      133.39      161.31     11.53 o 
   8   1   4       12.38       11.60      7.84 o 
   9   1   4     1069.53      980.97     24.12 o 
  10   1   4      112.01      127.68     16.05 o 
  11   1   4     1170.79     1088.38     26.69 o 
  12   1   4        4.64        7.64      9.10 o 
  13   1   4      272.52      298.08     20.79 o 
  14   1   4      616.43      633.94     23.64 o 
  15   1   4      285.47      319.38     21.43 o 
  16   1   4      171.76      199.83     17.89 o 
  17   1   4       98.61      100.17     15.52 o 
  18   1   4      575.40      585.68     24.95 o 
  19   1   4       68.01       55.04     14.50 o 
  20   1   4      115.37      147.53     17.78 o 
  21   1   4       17.01       31.61     18.00 o 
  22   1   4        0.65       25.51     16.08 o 
  23   1   4       14.14       -7.30     17.95 o 
  24   1   4        6.19       16.45     19.88 o 
  25   1   4       47.17      132.09     25.21 o 
 -28   2   4        0.10      -10.02     42.92 o 
 -27   2   4        5.33       33.50     23.98 o 
 -26   2   4       92.02       61.23     27.48 o 
 -25   2   4       70.55       45.86     25.70 o 
 -24   2   4        2.28       25.49     19.86 o 
 -23   2   4      130.93      134.64     31.06 o 
 -22   2   4       45.98       61.08     17.81 o 
 -21   2   4        0.39      -10.96     14.23 o 
 -20   2   4       44.41       26.33     15.52 o 
 -19   2   4      280.14      293.26     24.95 o 
 -18   2   4       72.83       68.64     16.16 o 
 -17   2   4      220.07      220.08     21.20 o 
 -16   2   4       72.68       85.95     12.22 o 
 -15   2   4      155.17      221.16     19.13 o 
 -14   2   4       48.90       33.90      9.22 o 
 -13   2   4       35.37       65.25      9.70 o 
 -12   2   4      101.87       74.56      9.34 o 
 -11   2   4       29.16       37.49     10.28 o 
 -10   2   4        0.12       -2.14      7.99 o 
  -9   2   4      854.34      824.12     35.48 o 
  -8   2   4      354.32      270.56     14.84 o 
  -7   2   4      275.30      246.93     13.83 o 
  -6   2   4     4005.24     4082.31     53.03 o 
  -5   2   4     7066.82     7107.66     84.02 o 
  -4   2   4      351.78      380.95     12.49 o 
  -3   2   4    16207.85    17337.77    187.28 o 
  -2   2   4      380.34      388.85     15.05 o 
  -1   2   4       12.15       11.19      5.99 o 
   0   2   4     2553.89     2673.18     37.03 o 
   1   2   4       26.05       26.80      6.21 o 
   2   2   4     2068.43     1864.40     33.21 o 
   3   2   4      617.08      626.12     18.61 o 
   4   2   4     1465.04     1475.22     30.20 o 
   5   2   4     2455.69     2548.50     44.27 o 
   6   2   4       47.47       51.02     10.33 o 
   7   2   4      164.60      217.91     11.72 o 
   8   2   4     4423.62     4396.25     60.81 o 
   9   2   4        0.05       -6.67      8.34 o 
  10   2   4        8.57        3.22      7.23 o 
  11   2   4     1051.13      993.89     25.64 o 
  12   2   4        0.24        1.35      8.91 o 
  13   2   4      274.51      270.21     17.49 o 
  14   2   4      584.01      576.53     22.96 o 
  15   2   4     1922.79     1821.49     40.25 o 
  16   2   4      142.90      144.20     19.16 o 
  17   2   4        1.03       23.05     17.61 o 
  18   2   4       50.54       64.02     16.73 o 
  19   2   4       21.86       32.64     15.27 o 
  20   2   4        0.42       18.06     17.21 o 
  21   2   4        1.65        3.65     16.13 o 
  22   2   4       44.97       44.72     20.54 o 
  23   2   4        0.67        8.54     18.94 o 
  24   2   4       43.94      100.17     23.54 o 
  25   2   4        3.72       16.55     20.13 o 
 -27   3   4       21.32        0.69     30.58 o 
 -26   3   4       36.74       34.66     22.71 o 
 -25   3   4       17.04       61.32     22.41 o 
 -24   3   4       14.60       23.26     23.85 o 
 -23   3   4        2.68      -15.33     17.90 o 
 -22   3   4       77.12       92.66     22.25 o 
 -21   3   4       50.82       45.53     17.63 o 
 -20   3   4       97.58      126.77     22.22 o 
 -19   3   4       25.52       60.98     20.07 o 
 -18   3   4        7.00       10.93     13.53 o 
 -17   3   4       27.41       39.43     15.44 o 
 -16   3   4      368.11      392.09     24.88 o 
 -15   3   4        9.61       17.97     12.39 o 
 -14   3   4     1387.62     1362.93     37.23 o 
 -13   3   4      404.85      388.53     16.44 o 
 -12   3   4        4.31       -1.97      9.25 o 
 -11   3   4      267.56      255.86     13.55 o 
 -10   3   4        0.86       -2.00      6.57 o 
  -9   3   4      663.63      602.80     19.34 o 
  -8   3   4     3842.28     3805.99     62.14 o 
  -7   3   4     1044.61     1060.00     23.37 o 
  -6   3   4     4339.19     4565.38     61.53 o 
  -5   3   4      636.28      678.16     18.45 o 
  -4   3   4        4.66       16.94      6.73 o 
  -3   3   4      260.37      233.83     12.21 o 
  -2   3   4      638.13      706.84     18.18 o 
  -1   3   4       41.23       39.53      7.56 o 
   0   3   4     2174.49     2308.81     36.47 o 
   1   3   4      889.62      799.93     19.85 o 
   2   3   4     1606.84     1609.52     34.75 o 
   3   3   4     1183.15     1100.05     26.98 o 
   4   3   4     2506.21     2654.77     47.31 o 
   5   3   4        0.73       -7.68      7.68 o 
   6   3   4     2243.16     2336.41     45.43 o 
   7   3   4      347.93      365.49     19.04 o 
   8   3   4        7.72       26.53     10.05 o 
   9   3   4     1529.24     1686.90     39.82 o 
  10   3   4     1111.52     1120.44     33.23 o 
  11   3   4      247.91      297.53     22.12 o 
  12   3   4      125.15      125.43     16.95 o 
  13   3   4       10.17       26.31     13.24 o 
  14   3   4        0.34        2.64     13.08 o 
  15   3   4        9.41       23.79     15.22 o 
  16   3   4      192.26      198.39     21.94 o 
  17   3   4      121.21       96.91     18.16 o 
  18   3   4       16.35       10.14     21.27 o 
  19   3   4      366.60      342.58     27.62 o 
  20   3   4       99.60       63.24     22.74 o 
  21   3   4        0.20       -0.61     19.41 o 
  22   3   4      120.89      118.31     28.28 o 
  23   3   4      105.04      141.65     25.48 o 
  24   3   4       17.74       40.35     19.75 o 
 -26   4   4       22.80       14.07     21.68 o 
 -25   4   4        1.76       14.16     20.77 o 
 -24   4   4       15.27       39.20     24.68 o 
 -23   4   4      166.69      186.00     28.89 o 
 -22   4   4        0.00      -12.47     21.79 o 
 -21   4   4        1.66        8.19     18.42 o 
 -20   4   4      108.27      112.94     23.14 o 
 -19   4   4       88.95       93.76     23.37 o 
 -18   4   4       44.32      106.58     42.68 o 
 -17   4   4      623.77      634.55     30.01 o 
 -16   4   4        8.86       11.88     13.54 o 
 -15   4   4       18.37       11.04     13.00 o 
 -14   4   4      315.45      325.01     27.87 o 
 -13   4   4      527.94      526.42     32.55 o 
 -12   4   4      593.80      583.36     20.58 o 
 -11   4   4       20.32       35.74      9.54 o 
 -10   4   4      307.20      314.05     18.39 o 
  -9   4   4      765.45      731.00     29.12 o 
  -8   4   4     2549.51     2522.27     43.74 o 
  -7   4   4       61.69       79.71     10.63 o 
  -6   4   4      964.07      988.04     24.96 o 
  -5   4   4     1282.52     1173.29     27.00 o 
  -4   4   4    10073.00    10294.98    123.95 o 
  -3   4   4     1268.87     1276.66     27.91 o 
  -2   4   4     1177.08     1092.39     25.73 o 
  -1   4   4     1697.26     1633.83     34.10 o 
   0   4   4        1.13       -7.04      7.04 o 
   1   4   4     3055.73     3123.06     52.13 o 
   2   4   4     6265.23     6342.28     82.24 o 
   3   4   4       92.76       97.43      9.77 o 
   4   4   4        6.37        3.63      9.28 o 
   5   4   4     3949.65     3953.10     67.49 o 
   6   4   4     1423.16     1352.24     35.28 o 
   7   4   4      975.37      897.10     42.59 o 
   8   4   4       34.24       48.57     12.64 o 
   9   4   4      214.52      212.32     19.27 o 
  10   4   4      235.18      271.94     38.08 o 
  11   4   4      638.00      582.67     37.97 o 
  12   4   4        3.89        2.83     16.16 o 
  13   4   4      124.18      132.07     18.69 o 
  14   4   4       32.70       28.12     14.20 o 
  15   4   4      161.54      186.32     21.46 o 
  16   4   4      226.41      246.40     23.60 o 
  17   4   4        6.99      -14.11     14.11 o 
  18   4   4        3.57      -19.35     21.15 o 
  19   4   4       33.81       68.48     20.27 o 
  20   4   4      406.57      402.35     36.88 o 
  21   4   4        7.53       22.74     20.24 o 
  22   4   4        8.89       38.46     22.25 o 
  23   4   4       12.67       43.37     22.48 o 
 -24   5   4        5.81        7.73     21.27 o 
 -23   5   4       75.88      135.71     35.14 o 
 -22   5   4       53.37       53.40     22.76 o 
 -21   5   4      105.78      104.22     26.00 o 
 -20   5   4       13.16       -2.47     17.60 o 
 -19   5   4       99.05      109.90     25.05 o 
 -18   5   4        8.46        6.86     17.74 o 
 -17   5   4        0.53       19.66     22.84 o 
 -16   5   4        0.05        8.71     17.45 o 
 -15   5   4     1058.51     1108.92     60.84 o 
 -14   5   4       44.18       45.21     14.79 o 
 -13   5   4      947.73      992.32     40.74 o 
 -12   5   4      766.27      765.05     30.26 o 
 -11   5   4      810.77      809.49     26.07 o 
 -10   5   4     4762.14     4469.74     79.01 o 
  -9   5   4        0.02        2.06     10.13 o 
  -8   5   4       87.00       88.98     13.24 o 
  -7   5   4     1361.21     1307.17     31.99 o 
  -6   5   4     8739.77     8613.06    111.65 o 
  -5   5   4      299.04      296.94     17.74 o 
  -4   5   4      109.63       89.39     13.93 o 
  -3   5   4      105.34      121.61     13.35 o 
  -2   5   4     1250.35     1166.14     29.01 o 
  -1   5   4      184.85      182.07     15.26 o 
   0   5   4      821.60      875.55     25.13 o 
   1   5   4        0.40       -8.25      8.25 o 
   2   5   4     1118.61     1050.30     26.80 o 
   3   5   4     1781.54     1815.57     38.73 o 
   4   5   4       10.14       19.77      9.05 o 
   5   5   4      199.77      195.00     20.92 o 
   6   5   4      469.34      482.42     23.71 o 
   7   5   4      411.50      441.60     25.35 o 
   8   5   4      315.26      309.88     36.56 o 
   9   5   4     2193.62     2028.66     49.51 o 
  10   5   4        3.06        7.85     19.45 o 
  11   5   4        0.17       -5.98     12.64 o 
  12   5   4      476.76      409.01     27.44 o 
  13   5   4      671.50      691.64     31.93 o 
  14   5   4        2.74       17.72     15.43 o 
  15   5   4      176.89      262.50     25.12 o 
  16   5   4      103.26       73.42     21.76 o 
  17   5   4      139.64      189.43     28.52 o 
  18   5   4       86.08      104.75     23.85 o 
  19   5   4       16.72       38.81     44.14 o 
  20   5   4        0.65      -14.30     19.16 o 
  21   5   4        5.13       33.06     21.52 o 
 -22   6   4        1.48       13.18     21.49 o 
 -21   6   4       69.18       82.95     23.63 o 
 -20   6   4       23.65       20.68     26.18 o 
 -19   6   4       13.26       22.48     19.86 o 
 -18   6   4       57.90       12.16     18.72 o 
 -17   6   4      120.73      111.20     25.11 o 
 -16   6   4       10.62       28.06     18.88 o 
 -15   6   4        0.54       16.78     18.74 o 
 -14   6   4      105.29      125.99     23.11 o 
 -13   6   4      251.32      314.84     33.78 o 
 -12   6   4      336.84      346.62     31.80 o 
 -11   6   4      425.47      468.09     33.67 o 
 -10   6   4      222.85      242.59     22.71 o 
  -9   6   4      791.80      770.97     39.81 o 
  -8   6   4      393.20      421.02     25.07 o 
  -7   6   4     1442.72     1453.42     36.61 o 
  -6   6   4      265.37      283.74     20.66 o 
  -5   6   4      227.89      276.83     19.84 o 
  -4   6   4      127.21      132.41     15.76 o 
  -3   6   4      239.78      251.21     19.89 o 
  -2   6   4      115.86      119.98     16.65 o 
  -1   6   4      242.44      265.01     18.94 o 
   0   6   4      432.56      386.16     22.10 o 
   1   6   4       95.26       97.80     14.04 o 
   2   6   4       78.48       57.83     15.25 o 
   3   6   4        7.30       -5.79     12.41 o 
   4   6   4      598.78      526.71     26.32 o 
   5   6   4      129.86      131.17     17.92 o 
   6   6   4        5.97       15.52     12.45 o 
   7   6   4      106.84       88.02     17.07 o 
   8   6   4      205.99      230.07     22.82 o 
   9   6   4       39.07       23.84     24.40 o 
  10   6   4      346.38      385.01     35.18 o 
  11   6   4      252.11      272.08     25.45 o 
  12   6   4      198.25      213.92     24.53 o 
  13   6   4       32.24       38.48     16.71 o 
  14   6   4       79.55       78.22     25.44 o 
  15   6   4      424.44      435.88     38.09 o 
  16   6   4       10.91        8.10     18.30 o 
  17   6   4       16.65       58.13     20.22 o 
  18   6   4       12.89       36.48     21.22 o 
  19   6   4       65.82      143.79     26.15 o 
  20   6   4       76.33      134.22     25.97 o 
 -20   7   4        1.01       45.26     21.33 o 
 -19   7   4       31.33       30.52     21.56 o 
 -18   7   4       33.90       52.25     22.42 o 
 -17   7   4       82.43       73.47     23.66 o 
 -16   7   4        0.14        5.23     18.02 o 
 -15   7   4        9.32       28.39     23.39 o 
 -14   7   4       92.94      104.20     24.71 o 
 -13   7   4      340.82      367.13     39.34 o 
 -12   7   4      289.36      293.39     31.55 o 
 -11   7   4      215.60      202.96     27.34 o 
 -10   7   4      444.38      452.15     34.97 o 
  -9   7   4      843.43      795.99     61.44 o 
  -8   7   4        0.04       12.47     16.28 o 
  -7   7   4      976.40      900.49     36.72 o 
  -6   7   4        1.93      -14.49     14.49 o 
  -5   7   4       93.51       90.58     16.00 o 
  -4   7   4       85.58       85.38     15.58 o 
  -3   7   4      317.29      344.90     23.29 o 
  -2   7   4        0.11        7.75     12.08 o 
  -1   7   4       29.38       40.44     13.60 o 
   0   7   4     1176.69      967.62     80.01 o 
   1   7   4      333.85      372.12     31.66 o 
   2   7   4       79.62       40.96     14.85 o 
   3   7   4       56.72       58.02     15.97 o 
   4   7   4      911.83      796.02     33.12 o 
   5   7   4        1.05       -9.65     13.18 o 
   6   7   4      133.40      177.19     21.15 o 
   7   7   4       91.32       75.39     17.54 o 
   8   7   4       10.67       15.95     14.11 o 
   9   7   4       45.25       27.97     15.70 o 
  10   7   4       94.27      143.22     21.97 o 
  11   7   4       34.40       30.81     18.07 o 
  12   7   4      202.42      184.15     24.50 o 
  13   7   4        0.00       -1.41     20.20 o 
  14   7   4       23.50       62.12     21.83 o 
  15   7   4       98.21       90.66     28.09 o 
  16   7   4       20.61        4.66     34.70 o 
  17   7   4       16.56       78.75     29.37 o 
 -17   8   4        0.29       36.39     32.35 o 
 -16   8   4       17.07       21.46     29.43 o 
 -15   8   4       19.26       28.05     20.77 o 
 -14   8   4      109.24      116.43     26.51 o 
 -13   8   4      103.13      104.24     25.38 o 
 -12   8   4       41.85       58.56     22.68 o 
 -11   8   4       16.52       49.55     30.79 o 
 -10   8   4       50.62       40.11     21.36 o 
  -9   8   4       90.92       92.61     22.83 o 
  -8   8   4       31.36       49.26     19.99 o 
  -7   8   4       49.29       75.34     19.02 o 
  -6   8   4        5.73        3.08     15.74 o 
  -5   8   4       15.92       13.28     15.37 o 
  -4   8   4        2.33        1.33     14.15 o 
  -3   8   4       63.97       50.07     17.56 o 
  -2   8   4       90.25      107.74     22.62 o 
  -1   8   4        9.15       10.49     15.13 o 
   0   8   4      105.00       72.25     18.72 o 
   1   8   4        3.23       14.03     18.92 o 
   2   8   4       33.29       57.80     17.75 o 
   3   8   4      130.15      131.46     21.43 o 
   4   8   4      182.19      191.37     23.01 o 
   5   8   4      183.79      192.47     28.18 o 
   6   8   4        5.71       12.61     17.68 o 
   7   8   4       14.97       10.17     21.77 o 
   8   8   4        5.26      -16.97     16.97 o 
   9   8   4       26.72       52.75     21.47 o 
  10   8   4       27.90       26.46     20.65 o 
  11   8   4       33.44        3.60     24.76 o 
  12   8   4       18.32       -0.50     32.61 o 
  13   8   4        5.69      -21.74     21.74 o 
  14   8   4       56.46       97.68     29.43 o 
 -12   9   4        2.25       22.99     20.83 o 
 -11   9   4       55.76       38.63     24.52 o 
 -10   9   4       25.01       20.93     22.82 o 
  -9   9   4       16.04       23.86     20.49 o 
  -8   9   4        0.32       19.92     20.32 o 
  -7   9   4       86.69      110.62     28.34 o 
  -6   9   4       13.09       22.34     34.99 o 
  -5   9   4      117.77      168.72     48.82 o 
  -4   9   4        7.91       21.73     23.77 o 
  -3   9   4      363.12      432.10     44.68 o 
  -2   9   4        0.59       22.66     23.77 o 
  -1   9   4        1.28        7.29     26.89 o 
   0   9   4        6.44       -8.86     32.25 o 
   1   9   4      285.30      346.23     35.53 o 
   2   9   4       38.62       42.85     23.36 o 
   3   9   4      191.39      282.30     38.47 o 
   4   9   4       52.33       57.67     41.75 o 
   5   9   4       68.79       38.67     29.33 o 
   6   9   4      169.53      222.75     33.52 o 
   7   9   4      120.00      134.69     25.46 o 
   8   9   4        0.31       21.92     19.88 o 
   9   9   4        4.20       33.03     34.99 o 
 -28   1   5       10.04       23.34     21.99 o 
 -27   1   5        2.13       28.31     21.93 o 
 -26   1   5      144.05      150.48     29.41 o 
 -25   1   5       18.78       26.64     21.01 o 
 -24   1   5      186.79      197.73     32.13 o 
 -23   1   5        8.25      -13.59     18.05 o 
 -22   1   5       47.10       36.69     15.97 o 
 -21   1   5      478.18      497.33     28.56 o 
 -20   1   5      809.99      835.69     33.76 o 
 -19   1   5      258.08      310.74     24.90 o 
 -18   1   5      148.02      172.70     20.25 o 
 -17   1   5       10.60       26.05     12.56 o 
 -16   1   5      274.10      308.94     17.91 o 
 -15   1   5     1254.99     1198.61     28.20 o 
 -14   1   5      111.32      125.93     12.07 o 
 -13   1   5        0.07        3.02      9.24 o 
 -12   1   5      259.54      241.94     13.19 o 
 -11   1   5      480.01      417.22     16.03 o 
 -10   1   5      261.07      276.02     14.93 o 
  -9   1   5     1438.05     1385.94     30.15 o 
  -8   1   5     1757.31     1844.28     34.78 o 
  -7   1   5     1617.35     1627.44     31.27 o 
  -6   1   5     8734.69     9173.59    115.93 o 
  -5   1   5    11170.12    11569.52    127.74 o 
  -4   1   5     2569.67     2620.72     36.93 o 
  -3   1   5     9813.14    10389.86    114.74 o 
  -2   1   5     5199.77     5668.43     74.05 o 
  -1   1   5      552.51      527.39     15.74 o 
   0   1   5    11896.35    12805.00    154.03 o 
   1   1   5      262.73      272.16     17.06 o 
   2   1   5     4243.13     4709.84     58.23 o 
   3   1   5     1134.46     1151.74     21.62 o 
   4   1   5     1605.90     1415.25     43.23 o 
   5   1   5     1038.72     1063.89     22.78 o 
   6   1   5     2188.56     2199.91     35.95 o 
   7   1   5     4469.88     4657.59     63.31 o 
   8   1   5      402.30      363.20     24.10 o 
   9   1   5      926.10      918.29     24.06 o 
  10   1   5       44.67       35.62      9.66 o 
  11   1   5        3.92       19.18      9.58 o 
  12   1   5       31.64       33.04     10.39 o 
  13   1   5      129.31      100.50     13.69 o 
  14   1   5     1658.05     1642.16     42.06 o 
  15   1   5      288.70      320.43     21.05 o 
  16   1   5      116.72      118.26     15.73 o 
  17   1   5       89.52       98.24     15.64 o 
  18   1   5        3.67       13.85     12.95 o 
  19   1   5        7.79       37.97     14.74 o 
  20   1   5       27.70       35.91     18.75 o 
  21   1   5       17.67       19.56     16.67 o 
  22   1   5       32.47       30.14     17.64 o 
  23   1   5       38.77       73.20     21.93 o 
  24   1   5        6.32        5.77     18.83 o 
  25   1   5        0.32       48.41     38.51 o 
 -28   2   5       26.41       16.10     34.51 o 
 -27   2   5       76.15       78.76     27.50 o 
 -26   2   5      122.81      182.73     38.20 o 
 -25   2   5        0.62       -3.73     19.76 o 
 -24   2   5      113.92      105.39     22.58 o 
 -23   2   5       27.33       32.26     17.14 o 
 -22   2   5       14.15       39.62     17.14 o 
 -21   2   5       24.83       38.95     15.94 o 
 -20   2   5       86.08       77.68     17.97 o 
 -19   2   5       33.71        6.23     13.75 o 
 -18   2   5      987.29     1006.64     35.32 o 
 -17   2   5      451.20      458.40     26.26 o 
 -16   2   5       27.38       18.31     12.49 o 
 -15   2   5      255.24      277.96     23.86 o 
 -14   2   5      274.39      258.33     20.22 o 
 -13   2   5      257.60      248.60     18.62 o 
 -12   2   5      500.57      420.43     19.52 o 
 -11   2   5     2699.63     2673.15     55.80 o 
 -10   2   5      146.99      170.59     15.20 o 
  -9   2   5      373.67      359.71     17.00 o 
  -8   2   5      133.23      134.11     12.24 o 
  -7   2   5      130.21      129.26     12.22 o 
  -6   2   5     2463.53     2425.13     36.14 o 
  -5   2   5    12537.79    13202.61    146.76 o 
  -4   2   5     4116.52     4405.85     56.35 o 
  -3   2   5     5122.85     5620.62     68.58 o 
  -2   2   5     3948.43     3713.79     48.58 o 
  -1   2   5      256.19      256.45     12.83 o 
   0   2   5     3242.84     3319.30     50.36 o 
   1   2   5      480.18      543.43     13.77 o 
   2   2   5      343.89      284.65     11.43 o 
   3   2   5      474.85      466.18     13.05 o 
   4   2   5      888.04      773.09     21.56 o 
   5   2   5     3246.02     3267.62     46.40 o 
   6   2   5     2197.67     2281.16     36.63 o 
   7   2   5      644.88      691.34     27.99 o 
   8   2   5      563.81      674.96     18.84 o 
   9   2   5      118.48      143.56     11.68 o 
  10   2   5     1222.01     1241.98     33.00 o 
  11   2   5      555.08      566.62     20.12 o 
  12   2   5        7.01       -1.28      9.26 o 
  13   2   5      778.03      729.09     24.46 o 
  14   2   5      700.05      739.09     25.26 o 
  15   2   5      530.85      463.31     27.60 o 
  16   2   5        3.79       10.04     14.28 o 
  17   2   5       93.52      116.33     19.11 o 
  18   2   5      171.58      142.48     23.15 o 
  19   2   5       41.32       25.13     16.00 o 
  20   2   5      117.36      162.43     29.31 o 
  21   2   5        2.74       -1.33     15.35 o 
  22   2   5        0.54       -7.90     18.20 o 
  23   2   5        3.07       19.70     18.61 o 
  24   2   5       75.16       53.26     22.67 o 
 -27   3   5       99.20       96.30     29.39 o 
 -26   3   5       72.20      101.01     30.83 o 
 -25   3   5        7.89       11.76     19.71 o 
 -24   3   5       61.93       94.11     30.51 o 
 -23   3   5       27.31       32.15     19.56 o 
 -22   3   5      249.83      267.10     28.75 o 
 -21   3   5       84.48       63.91     22.69 o 
 -20   3   5       68.15      101.01     19.84 o 
 -19   3   5        5.45        1.25     14.15 o 
 -18   3   5      774.85      728.17     31.74 o 
 -17   3   5       73.61       61.80     16.13 o 
 -16   3   5     1746.19     1696.98     48.11 o 
 -15   3   5        0.20        2.70     12.13 o 
 -14   3   5       91.21       92.62     15.05 o 
 -13   3   5       23.95       27.59     11.80 o 
 -12   3   5     3123.22     2848.20     54.90 o 
 -11   3   5      131.58      166.31     21.62 o 
 -10   3   5     2040.49     2062.27     35.13 o 
  -9   3   5      588.88      539.37     22.40 o 
  -8   3   5     1809.69     1602.05     30.13 o 
  -7   3   5        9.64        6.02      7.17 o 
  -6   3   5       71.08       82.30      9.69 o 
  -5   3   5      950.71     1056.51     23.21 o 
  -4   3   5      711.37      733.58     21.24 o 
  -3   3   5       13.32       -3.78      6.40 o 
  -2   3   5      123.75      146.88     10.58 o 
  -1   3   5        7.36       24.71     11.77 o 
   0   3   5     5728.60     5462.85     70.12 o 
   1   3   5      111.82      126.99     10.97 o 
   2   3   5       42.32       41.89      6.97 o 
   3   3   5      875.72      774.02     35.37 o 
   4   3   5       88.74       92.07     11.38 o 
   5   3   5       10.84       31.65      9.13 o 
   6   3   5      350.02      346.51     22.13 o 
   7   3   5     7126.01     6908.12    101.26 o 
   8   3   5       84.80       77.09     12.81 o 
   9   3   5      175.60      199.60     17.73 o 
  10   3   5       95.48       89.41     14.62 o 
  11   3   5     2397.18     2387.46     53.50 o 
  12   3   5      629.15      552.51     26.91 o 
  13   3   5      435.24      401.72     24.75 o 
  14   3   5        5.58       28.91     15.20 o 
  15   3   5       78.67       58.71     19.05 o 
  16   3   5      693.92      626.43     30.32 o 
  17   3   5        0.71        0.04     13.49 o 
  18   3   5       52.50       46.19     17.06 o 
  19   3   5        1.09      -12.75     16.78 o 
  20   3   5      105.43      127.77     23.99 o 
  21   3   5        0.27      -14.75     17.24 o 
  22   3   5      157.20      168.84     26.94 o 
  23   3   5        6.53       33.38     25.25 o 
 -26   4   5        4.19       -6.93     21.08 o 
 -25   4   5      131.51      141.01     30.81 o 
 -24   4   5       87.69       87.53     30.76 o 
 -23   4   5      164.41      155.51     42.10 o 
 -22   4   5       14.42        2.54     19.35 o 
 -21   4   5       26.68       37.15     20.04 o 
 -20   4   5      343.79      347.79     46.53 o 
 -19   4   5      170.05      219.50     28.07 o 
 -18   4   5      152.01      157.29     20.24 o 
 -17   4   5       43.03       53.44     16.07 o 
 -16   4   5      830.97      800.77     37.55 o 
 -15   4   5      264.25      257.56     22.44 o 
 -14   4   5      650.49      635.22     28.08 o 
 -13   4   5       79.98       96.00     16.73 o 
 -12   4   5      153.58      145.65     17.13 o 
 -11   4   5       70.55       65.69     14.06 o 
 -10   4   5     2320.68     2191.09     39.92 o 
  -9   4   5        7.54        8.64      8.51 o 
  -8   4   5      599.74      615.64     20.45 o 
  -7   4   5     2348.13     2348.93     41.45 o 
  -6   4   5       51.57       39.34      9.49 o 
  -5   4   5     1245.49     1229.96     35.31 o 
  -4   4   5     1004.67      867.29     23.11 o 
  -3   4   5      272.50      294.00     15.25 o 
  -2   4   5     4495.38     4667.29     65.52 o 
  -1   4   5     6251.20     6308.66     82.66 o 
   0   4   5     1871.29     1811.14     34.10 o 
   1   4   5      350.55      382.11     16.37 o 
   2   4   5       30.31       36.20      8.32 o 
   3   4   5       41.39       38.28      7.83 o 
   4   4   5     5921.43     6107.76     92.43 o 
   5   4   5      647.55      637.94     24.43 o 
   6   4   5        0.37       -7.60      9.81 o 
   7   4   5      811.41      818.86     28.44 o 
   8   4   5        0.32       -7.80     10.35 o 
   9   4   5      921.23      832.31     30.41 o 
  10   4   5      254.32      277.59     25.67 o 
  11   4   5        3.20        7.53     12.92 o 
  12   4   5        6.55       -5.13     12.65 o 
  13   4   5       89.48       79.64     17.45 o 
  14   4   5       33.78       40.62     15.81 o 
  15   4   5        0.02        2.38     14.43 o 
  16   4   5        5.53      -12.65     12.65 o 
  17   4   5        2.30        9.52     14.74 o 
  18   4   5       50.10       62.78     18.06 o 
  19   4   5       41.17       36.70     21.62 o 
  20   4   5      131.85      107.35     25.35 o 
  21   4   5       58.65       53.58     24.71 o 
  22   4   5       55.04       86.81     23.54 o 
 -24   5   5       49.54      109.81     26.01 o 
 -23   5   5      106.02       82.97     24.33 o 
 -22   5   5       28.89       29.94     20.93 o 
 -21   5   5      107.24      123.08     25.82 o 
 -20   5   5        9.30        2.97     19.61 o 
 -19   5   5       39.74       45.79     20.52 o 
 -18   5   5       13.16      -12.00     17.20 o 
 -17   5   5      117.76      119.12     23.68 o 
 -16   5   5      214.86      230.66     27.85 o 
 -15   5   5       92.76       79.52     17.00 o 
 -14   5   5        7.69       19.94     14.33 o 
 -13   5   5      204.31      196.76     21.14 o 
 -12   5   5       11.31        6.08     13.39 o 
 -11   5   5      527.85      513.68     26.58 o 
 -10   5   5      166.96      222.83     18.22 o 
  -9   5   5      121.55      154.38     15.35 o 
  -8   5   5      309.51      334.30     19.09 o 
  -7   5   5       91.61      103.49     13.60 o 
  -6   5   5       55.72       70.92     12.19 o 
  -5   5   5      659.16      657.69     27.93 o 
  -4   5   5      159.13      177.93     18.67 o 
  -3   5   5        0.76        8.81      9.70 o 
  -2   5   5      701.04      673.05     26.77 o 
  -1   5   5        4.67        2.62      9.38 o 
   0   5   5     1359.22     1306.35     30.70 o 
   1   5   5     1626.34     1590.32     33.76 o 
   2   5   5      192.16      210.71     16.18 o 
   3   5   5      651.39      604.36     20.35 o 
   4   5   5      203.26      218.71     19.14 o 
   5   5   5      222.29      235.07     21.65 o 
   6   5   5      401.59      387.91     26.24 o 
   7   5   5      192.33      196.45     33.80 o 
   8   5   5      324.11      332.58     23.86 o 
   9   5   5      756.32      804.23     54.68 o 
  10   5   5       95.46       95.71     17.98 o 
  11   5   5       50.73       32.99     21.01 o 
  12   5   5       13.40       -3.83     14.06 o 
  13   5   5      348.60      362.17     28.39 o 
  14   5   5       22.84       33.25     15.89 o 
  15   5   5        3.69        5.83     15.03 o 
  16   5   5       81.16       95.88     20.26 o 
  17   5   5       40.05       56.83     21.65 o 
  18   5   5       28.46       67.55     21.28 o 
  19   5   5       49.88       48.08     20.87 o 
  20   5   5        3.56       17.93     19.85 o 
  21   5   5       55.66       63.69     24.65 o 
 -23   6   5       41.95       22.25     24.84 o 
 -22   6   5       42.56       69.68     30.63 o 
 -21   6   5       10.26       28.35     20.56 o 
 -20   6   5        5.88       43.26     21.47 o 
 -19   6   5        0.14      -16.61     16.61 o 
 -18   6   5       76.59       99.07     23.51 o 
 -17   6   5        5.69       25.79     19.40 o 
 -16   6   5      262.72      262.63     30.52 o 
 -15   6   5      118.59      107.70     21.36 o 
 -14   6   5      239.45      218.50     27.70 o 
 -13   6   5      141.67      125.05     24.72 o 
 -12   6   5      271.02      273.07     26.01 o 
 -11   6   5      104.16      133.23     19.45 o 
 -10   6   5     2910.65     2792.85     61.45 o 
  -9   6   5     1692.96     1577.01     38.63 o 
  -8   6   5       93.32      103.12     16.26 o 
  -7   6   5       85.36       66.91     16.30 o 
  -6   6   5      836.77      810.20     37.46 o 
  -5   6   5      138.31      118.49     16.10 o 
  -4   6   5      507.14      508.59     23.10 o 
  -3   6   5      261.84      307.24     20.57 o 
  -2   6   5        0.07      -10.39     10.39 o 
  -1   6   5       34.10       41.28     12.32 o 
   0   6   5      336.57      312.94     21.08 o 
   1   6   5      289.35      299.82     19.45 o 
   2   6   5       13.52       24.31     13.14 o 
   3   6   5     1235.65     1260.85     38.30 o 
   4   6   5       38.25       28.49     14.80 o 
   5   6   5      350.77      283.93     28.25 o 
   6   6   5      155.53      152.95     29.11 o 
   7   6   5        9.75      -12.45     12.45 o 
   8   6   5       44.54       17.96     16.61 o 
   9   6   5      306.51      286.42     25.78 o 
  10   6   5        3.77       14.62     15.03 o 
  11   6   5      650.55      643.09     33.12 o 
  12   6   5        0.05       -7.01     14.81 o 
  13   6   5       42.18       40.57     17.90 o 
  14   6   5       59.61       35.35     17.04 o 
  15   6   5       50.19       43.54     22.70 o 
  16   6   5       35.73       38.25     19.72 o 
  17   6   5        7.23        2.51     17.81 o 
  18   6   5       52.65       57.67     26.49 o 
  19   6   5       23.06       43.70     25.96 o 
 -20   7   5       11.52       55.74     33.96 o 
 -19   7   5       14.43       13.57     20.01 o 
 -18   7   5       20.17       31.47     25.93 o 
 -17   7   5       19.79       24.61     19.75 o 
 -16   7   5        0.01       19.69     19.38 o 
 -15   7   5        7.38        6.67     17.13 o 
 -14   7   5       32.78       40.10     21.29 o 
 -13   7   5       15.43        0.33     17.37 o 
 -12   7   5      297.17      279.18     31.76 o 
 -11   7   5        4.57       30.14     18.01 o 
 -10   7   5       18.55       -0.82     16.71 o 
  -9   7   5        5.76       29.15     18.45 o 
  -8   7   5      112.83      137.89     17.80 o 
  -7   7   5      168.92      209.79     20.41 o 
  -6   7   5        5.35       -6.20     12.62 o 
  -5   7   5       26.03       39.86     16.12 o 
  -4   7   5      155.98      176.41     18.53 o 
  -3   7   5       44.72       46.68     13.99 o 
  -2   7   5      197.06      200.66     18.89 o 
  -1   7   5      182.50      165.73     22.47 o 
   0   7   5       20.42       33.45     14.93 o 
   1   7   5      241.25      241.55     23.22 o 
   2   7   5        5.89       14.56     17.63 o 
   3   7   5       46.33       60.55     18.11 o 
   4   7   5       74.93       48.16     15.28 o 
   5   7   5        4.84        8.45     13.49 o 
   6   7   5       37.41       12.72     14.85 o 
   7   7   5      182.55      202.95     22.33 o 
   8   7   5        5.30       32.64     18.18 o 
   9   7   5       46.43       64.79     21.34 o 
  10   7   5      204.30      171.91     26.59 o 
  11   7   5      179.57      184.91     25.99 o 
  12   7   5      138.37      188.76     27.61 o 
  13   7   5       41.97       25.25     23.50 o 
  14   7   5       13.14        7.20     23.58 o 
  15   7   5       47.23       61.50     26.81 o 
  16   7   5      148.56      161.24     35.29 o 
 -17   8   5       27.77       91.66     25.03 o 
 -16   8   5       87.36      146.43     27.68 o 
 -15   8   5      172.20      221.26     37.02 o 
 -14   8   5      128.92      151.96     27.90 o 
 -13   8   5      291.70      350.40     35.71 o 
 -12   8   5       96.00       82.90     22.49 o 
 -11   8   5      200.25      220.37     31.97 o 
 -10   8   5      160.60      153.62     26.52 o 
  -9   8   5      733.94      736.15     40.36 o 
  -8   8   5       57.36       83.24     21.56 o 
  -7   8   5      504.13      514.78     52.06 o 
  -6   8   5       51.74       41.30     18.11 o 
  -5   8   5        3.00       16.94     15.01 o 
  -4   8   5        4.97       -4.39     16.73 o 
  -3   8   5      138.24      136.17     38.11 o 
  -2   8   5       54.38      242.49    163.44 o 
  -1   8   5        3.91       26.36     19.68 o 
   0   8   5      157.60      138.22     34.46 o 
   1   8   5        4.35       35.28     19.15 o 
   2   8   5      213.63      221.22     29.46 o 
   3   8   5       12.47        2.09     29.58 o 
   4   8   5        5.53       26.82     18.85 o 
   5   8   5        7.99       43.30     18.48 o 
   6   8   5      485.63      520.95     40.49 o 
   7   8   5       28.76       73.31     21.67 o 
   8   8   5      273.05      265.72     31.55 o 
   9   8   5       12.35       43.22     20.57 o 
  10   8   5       23.90       41.32     20.74 o 
  11   8   5       40.89      108.06     29.42 o 
  12   8   5      358.74      384.21     45.81 o 
  13   8   5      101.77      123.56     44.89 o 
 -12   9   5       80.02      105.54     48.25 o 
 -11   9   5       94.72      119.49     31.31 o 
 -10   9   5        2.17       15.77     22.81 o 
  -9   9   5       10.55        5.64     24.74 o 
  -8   9   5      258.14      274.41     38.21 o 
  -7   9   5      193.64      170.09     46.51 o 
  -6   9   5        7.41      -31.06     33.38 o 
  -5   9   5      120.37      238.81     47.87 o 
  -4   9   5      118.65      151.01     32.71 o 
  -3   9   5       15.27       -5.09     31.57 o 
  -2   9   5       31.89       59.07     23.48 o 
  -1   9   5       33.96       67.64     33.78 o 
   0   9   5       10.26       33.21     22.33 o 
   1   9   5        1.86       -1.40     21.67 o 
   2   9   5      214.99      230.53     34.53 o 
   3   9   5        0.01      -16.28     22.28 o 
   4   9   5        1.16       44.64     20.71 o 
   5   9   5        0.21        3.28     39.63 o 
   6   9   5       64.23       63.27     21.86 o 
   7   9   5       18.42       27.51     33.12 o 
   8   9   5        7.86       20.09     20.37 o 
 -28   0   6      102.61       97.76     51.75 o 
 -27   0   6       12.30       24.28     28.22 o 
 -26   0   6      189.08      224.25     43.37 o 
 -25   0   6      380.42      359.18     48.93 o 
 -24   0   6      229.18      214.69     39.68 o 
 -23   0   6      634.99      664.84     71.24 o 
 -22   0   6      104.25       71.93     32.43 o 
 -21   0   6      660.39      585.99     50.16 o 
 -20   0   6     1483.62     1432.66    242.99 o 
 -19   0   6     5191.12     5166.53    111.16 o 
 -18   0   6       19.57       21.82     15.94 o 
 -17   0   6      243.05      268.81     25.17 o 
 -16   0   6      797.24      835.57     37.35 o 
 -15   0   6     1823.46     1716.98     49.03 o 
 -14   0   6      659.44      691.69     29.38 o 
 -13   0   6       59.76      110.08     15.53 o 
 -12   0   6     1853.57     2053.50     50.32 o 
 -11   0   6      183.37      200.72     17.43 o 
 -10   0   6        6.28        9.04      9.50 o 
  -9   0   6       76.26      108.74     13.18 o 
  -8   0   6     1777.37     1792.73     41.67 o 
  -7   0   6       78.30       66.26     14.96 o 
  -6   0   6     1954.95     2039.46     57.30 o 
  -5   0   6     2714.60     2882.26     59.39 o 
  -4   0   6    18491.30    19348.73    291.79 o 
  -3   0   6    10921.30    11271.19    175.51 o 
  -2   0   6       31.96       38.38     10.26 o 
  -1   0   6     6854.46     7100.01    115.96 o 
   0   0   6     7012.99     7286.21    119.09 o 
   1   0   6     1692.70     1612.61     36.95 o 
   2   0   6    25031.92    26289.99    394.14 o 
   3   0   6        0.07        5.01      8.46 o 
   4   0   6     1395.50     1360.51     38.77 o 
   5   0   6     9173.65     9404.14    156.49 o 
   6   0   6      288.54      267.68     18.58 o 
   7   0   6        3.57       15.58     12.35 o 
   8   0   6       14.82        5.20     11.48 o 
   9   0   6        5.58        5.14     11.57 o 
  10   0   6      418.09      431.21     30.76 o 
  11   0   6      205.28      230.92     30.22 o 
  12   0   6        0.03       20.48     15.00 o 
  13   0   6      354.13      334.25     29.78 o 
  14   0   6       81.56       51.41     19.13 o 
  15   0   6     1808.66     1787.44     80.64 o 
  16   0   6        0.03      -14.68     14.68 o 
  17   0   6      590.56      533.50     34.73 o 
  18   0   6       67.80       65.64     20.84 o 
  19   0   6      132.62      153.15     25.59 o 
  20   0   6      115.26      124.87     25.88 o 
  21   0   6       76.95      135.68     30.58 o 
  22   0   6       55.33      113.37     31.96 o 
  23   0   6      106.20      128.84     33.83 o 
  24   0   6       13.62       48.93    104.21 o 
 -28   1   6        3.28       23.97     19.90 o 
 -27   1   6        0.19       -1.30     23.39 o 
 -26   1   6       35.49       60.65     21.88 o 
 -25   1   6        1.47       -2.83     17.97 o 
 -24   1   6        4.81      -16.62     17.47 o 
 -23   1   6       20.73       42.38     19.46 o 
 -22   1   6      493.09      583.14     42.63 o 
 -21   1   6      342.83      337.57     28.56 o 
 -20   1   6       72.15       51.07     17.03 o 
 -19   1   6       49.81       73.57     16.32 o 
 -18   1   6     1283.49     1120.23     36.98 o 
 -17   1   6     1333.61     1271.81     31.17 o 
 -16   1   6        0.16       -2.28     14.43 o 
 -15   1   6      572.72      570.37     27.09 o 
 -14   1   6        5.85        9.72      8.12 o 
 -13   1   6     1238.81     1213.33     25.99 o 
 -12   1   6      523.29      527.85     16.23 o 
 -11   1   6      782.66      793.93     24.40 o 
 -10   1   6       93.92       85.08     11.48 o 
  -9   1   6     2525.02     2451.79     43.51 o 
  -8   1   6     4139.42     4365.42     64.76 o 
  -7   1   6      546.27      487.20     13.39 o 
  -6   1   6      552.72      421.08     12.88 o 
  -5   1   6      873.46      860.86     18.01 o 
  -4   1   6      225.41      225.10     10.42 o 
  -3   1   6    12857.33    13685.66    149.34 o 
  -2   1   6        7.85        1.00      6.76 o 
  -1   1   6     2077.98     2136.80     35.77 o 
   0   1   6      621.26      576.89     17.81 o 
   1   1   6     3106.79     3296.88     43.95 o 
   2   1   6     2058.60     1864.87     29.52 o 
   3   1   6     2586.51     2358.86     35.65 o 
   4   1   6      998.20     1076.26     25.83 o 
   5   1   6       12.31       44.59      8.98 o 
   6   1   6      741.16      616.39     18.21 o 
   7   1   6     6680.19     6732.78     86.04 o 
   8   1   6     5611.60     6038.69     79.94 o 
   9   1   6      348.49      307.22     15.87 o 
  10   1   6      194.55      195.64     15.39 o 
  11   1   6      399.52      407.08     19.07 o 
  12   1   6       64.79       92.94     13.59 o 
  13   1   6     1181.20     1066.06     29.62 o 
  14   1   6      629.91      591.04     23.93 o 
  15   1   6       47.02       43.91     13.21 o 
  16   1   6      310.22      292.70     20.61 o 
  17   1   6      114.69      113.57     23.12 o 
  18   1   6      453.15      412.37     27.68 o 
  19   1   6      172.37      167.15     21.96 o 
  20   1   6      114.36      125.17     19.32 o 
  21   1   6       10.97       24.31     15.21 o 
  22   1   6        8.64       53.13     18.16 o 
  23   1   6       36.13       66.08     19.28 o 
  24   1   6        1.78       49.37     26.11 o 
 -28   2   6        0.01       23.51     26.16 o 
 -27   2   6        0.70      -20.41     20.41 o 
 -26   2   6       13.57       11.11     19.00 o 
 -25   2   6        2.32       20.40     19.75 o 
 -24   2   6       12.09       33.41     20.29 o 
 -23   2   6        8.64        6.39     16.35 o 
 -22   2   6      192.59      192.35     23.12 o 
 -21   2   6       51.15       50.87     16.85 o 
 -20   2   6      722.25      717.54     32.96 o 
 -19   2   6      394.13      419.82     31.93 o 
 -18   2   6      441.16      427.31     26.07 o 
 -17   2   6       15.67        7.22     12.89 o 
 -16   2   6     1104.23     1063.54     35.33 o 
 -15   2   6       22.87       20.53     12.57 o 
 -14   2   6     3419.56     3611.09     65.29 o 
 -13   2   6      371.49      424.92     20.66 o 
 -12   2   6      140.46      117.46     14.20 o 
 -11   2   6     2917.80     2946.62     53.27 o 
 -10   2   6       32.51       32.44     11.47 o 
  -9   2   6    13462.37    14102.09    177.74 o 
  -8   2   6     6137.64     6405.57     90.24 o 
  -7   2   6     1642.37     1593.42     27.54 o 
  -6   2   6      450.38      473.78     14.28 o 
  -5   2   6     3492.88     3628.62     49.31 o 
  -4   2   6     3273.63     3469.18     47.27 o 
  -3   2   6     6291.78     6463.72     77.85 o 
  -2   2   6     1710.37     1805.94     41.93 o 
  -1   2   6    12860.59    12565.08    155.39 o 
   0   2   6      818.88      882.48     22.21 o 
   1   2   6       39.45       70.85      6.74 o 
   2   2   6      840.81      806.05     27.48 o 
   3   2   6     1214.58     1130.39     22.13 o 
   4   2   6      301.84      291.06     14.39 o 
   5   2   6     2174.48     2161.22     35.27 o 
   6   2   6      199.47      226.59     15.13 o 
   7   2   6      451.07      428.18     15.85 o 
   8   2   6      138.23      168.79     12.53 o 
   9   2   6      539.46      523.03     22.25 o 
  10   2   6      227.65      216.60     14.84 o 
  11   2   6        1.39        5.48      9.04 o 
  12   2   6     1658.22     1592.54     35.61 o 
  13   2   6        0.02       18.93     10.76 o 
  14   2   6       75.89       89.89     17.00 o 
  15   2   6       21.32       14.21     14.65 o 
  16   2   6      508.52      496.31     30.25 o 
  17   2   6      144.57      158.58     19.69 o 
  18   2   6      143.21      163.15     21.15 o 
  19   2   6        6.23        7.69     14.68 o 
  20   2   6       22.74       44.22     17.31 o 
  21   2   6        5.62      -11.35     23.46 o 
  22   2   6        0.01        0.10     15.17 o 
  23   2   6        7.97       -0.44     19.02 o 
  24   2   6       31.87       58.01     32.21 o 
 -27   3   6       47.83       80.36     29.68 o 
 -26   3   6      138.01      164.59     33.89 o 
 -25   3   6        0.07       17.71     19.21 o 
 -24   3   6        7.56        2.71     28.22 o 
 -23   3   6        6.64       36.02     17.10 o 
 -22   3   6       21.20       49.39     17.83 o 
 -21   3   6       60.74       58.91     17.53 o 
 -20   3   6      160.24      155.37     21.51 o 
 -19   3   6       16.06       24.23     16.71 o 
 -18   3   6      339.64      341.84     26.71 o 
 -17   3   6      283.69      296.56     24.31 o 
 -16   3   6      986.08     1039.26     39.81 o 
 -15   3   6        6.71       -0.56     12.37 o 
 -14   3   6      368.81      392.60     23.07 o 
 -13   3   6        0.07       10.92     10.87 o 
 -12   3   6      124.24      120.56     15.62 o 
 -11   3   6       14.81       33.45     11.22 o 
 -10   3   6      317.34      293.09     18.53 o 
  -9   3   6     1678.95     1620.51     40.93 o 
  -8   3   6      806.59      853.47     24.43 o 
  -7   3   6     2031.25     1883.73     36.78 o 
  -6   3   6      476.59      474.36     18.13 o 
  -5   3   6      168.78      186.65     14.88 o 
  -4   3   6        0.00        2.08      6.71 o 
  -3   3   6     1295.05     1310.06     26.00 o 
  -2   3   6      725.31      820.94     19.68 o 
  -1   3   6      461.94      483.11     16.42 o 
   0   3   6      691.45      699.59     17.91 o 
   1   3   6     3796.65     3700.49     51.52 o 
   2   3   6     3535.61     3458.79     49.05 o 
   3   3   6     1420.64     1559.83     35.97 o 
   4   3   6       82.65       67.39     10.63 o 
   5   3   6      126.62      127.64     13.30 o 
   6   3   6     1470.70     1402.60     46.30 o 
   7   3   6      176.87      133.91     15.04 o 
   8   3   6       70.94       67.56     13.52 o 
   9   3   6      902.07      868.60     31.64 o 
  10   3   6      152.62      169.08     18.05 o 
  11   3   6      397.98      383.34     24.98 o 
  12   3   6       48.71       85.00     16.05 o 
  13   3   6        1.44      -12.00     13.02 o 
  14   3   6      122.90      140.12     20.15 o 
  15   3   6      227.13      254.03     23.46 o 
  16   3   6      121.56      100.27     19.08 o 
  17   3   6        3.75        0.37     17.62 o 
  18   3   6       38.53       39.67     16.92 o 
  19   3   6       81.13       57.05     20.09 o 
  20   3   6       31.33       38.92     17.24 o 
  21   3   6       70.84       73.04     22.89 o 
  22   3   6        0.37       23.20     19.05 o 
  23   3   6        0.05       -1.89     18.13 o 
 -26   4   6       55.46      112.47     27.70 o 
 -25   4   6       72.42       86.15     30.89 o 
 -24   4   6        9.86       34.57     21.73 o 
 -23   4   6       25.06       59.70     22.94 o 
 -22   4   6       17.39       30.21     21.27 o 
 -21   4   6       20.14       12.31     19.55 o 
 -20   4   6        7.47       -3.04     14.97 o 
 -19   4   6      442.82      408.19     28.28 o 
 -18   4   6        0.80        0.16     14.01 o 
 -17   4   6      171.93      181.06     21.28 o 
 -16   4   6      685.84      603.54     35.05 o 
 -15   4   6      249.77      250.47     22.58 o 
 -14   4   6       21.56       13.67     22.37 o 
 -13   4   6       44.38       25.37     13.88 o 
 -12   4   6     1795.89     1692.34     42.44 o 
 -11   4   6       45.35       40.45     10.76 o 
 -10   4   6      164.93      169.77     13.79 o 
  -9   4   6      655.55      697.51     23.78 o 
  -8   4   6       93.73      106.77     11.96 o 
  -7   4   6      398.41      388.53     17.18 o 
  -6   4   6     2976.39     2782.46     46.23 o 
  -5   4   6     1063.57      978.34     28.87 o 
  -4   4   6     1195.85     1084.30     31.70 o 
  -3   4   6       72.88       90.32     11.05 o 
  -2   4   6      194.72      173.09     13.52 o 
  -1   4   6       28.97       46.42      9.43 o 
   0   4   6      712.12      722.59     20.49 o 
   1   4   6      151.68      171.19     12.12 o 
   2   4   6        6.08       16.34      9.21 o 
   3   4   6      175.50      178.49     30.57 o 
   4   4   6        1.82       12.98     10.02 o 
   5   4   6       11.90       -0.31      9.69 o 
   6   4   6        0.47       10.72     10.31 o 
   7   4   6     1652.53     1600.13     40.64 o 
   8   4   6        7.58       19.10     12.21 o 
   9   4   6      236.04      208.34     20.27 o 
  10   4   6      101.49      110.07     17.06 o 
  11   4   6       42.18       31.21     14.53 o 
  12   4   6      235.67      245.05     28.94 o 
  13   4   6      281.55      232.15     23.21 o 
  14   4   6      471.09      502.19     46.32 o 
  15   4   6       15.31       13.94     14.42 o 
  16   4   6       49.87       54.90     17.62 o 
  17   4   6        2.17       -8.85     14.91 o 
  18   4   6      408.24      387.61     30.60 o 
  19   4   6       74.72      106.38     23.99 o 
  20   4   6       19.26       41.83     23.87 o 
  21   4   6        5.77       -1.12     23.28 o 
  22   4   6      123.27      157.84     27.59 o 
 -25   5   6       23.11       15.68     25.79 o 
 -24   5   6       59.81       37.91     22.13 o 
 -23   5   6      183.72      288.04     45.55 o 
 -22   5   6       22.41        5.89     19.88 o 
 -21   5   6       34.82       19.07     20.00 o 
 -20   5   6      320.37      288.07     31.94 o 
 -19   5   6       21.55       18.20     18.90 o 
 -18   5   6      125.49      122.39     23.20 o 
 -17   5   6       91.48       66.33     20.46 o 
 -16   5   6        0.21       13.52     13.97 o 
 -15   5   6       68.50       54.35     16.58 o 
 -14   5   6     2236.75     2019.20     52.27 o 
 -13   5   6     1125.05     1177.24     38.19 o 
 -12   5   6     1195.18     1095.35     36.30 o 
 -11   5   6       87.51       82.07     17.09 o 
 -10   5   6     1461.82     1415.73     44.73 o 
  -9   5   6     1240.46     1242.62     31.69 o 
  -8   5   6     1735.98     1596.05     36.09 o 
  -7   5   6     2485.67     2451.60     46.14 o 
  -6   5   6     1011.45      995.24     38.73 o 
  -5   5   6       51.00       51.84     13.10 o 
  -4   5   6      328.57      319.21     19.04 o 
  -3   5   6     4597.19     4438.83     67.19 o 
  -2   5   6       56.36       61.62     11.88 o 
  -1   5   6      869.89      823.73     24.41 o 
   0   5   6       45.40       52.78     17.22 o 
   1   5   6     1247.96     1266.26     52.46 o 
   2   5   6      100.62      131.51     20.71 o 
   3   5   6      297.39      297.63     20.92 o 
   4   5   6      238.02      245.72     31.75 o 
   5   5   6      643.98      514.72     25.00 o 
   6   5   6     1541.04     1442.28     40.30 o 
   7   5   6      943.24      923.68     32.92 o 
   8   5   6       25.49       27.84     15.60 o 
   9   5   6      267.80      271.64     23.53 o 
  10   5   6      878.43      868.65     40.09 o 
  11   5   6      700.33      636.26     30.49 o 
  12   5   6       47.10       44.33     17.40 o 
  13   5   6      155.83      164.73     21.75 o 
  14   5   6        0.53       -1.51     14.31 o 
  15   5   6      103.28      118.21     23.23 o 
  16   5   6      140.76      148.36     23.27 o 
  17   5   6       24.83       63.52     22.44 o 
  18   5   6       31.97       32.87     19.68 o 
  19   5   6       18.87        8.20     20.97 o 
  20   5   6      253.47      293.94     50.33 o 
 -23   6   6        7.96       -6.65     19.77 o 
 -22   6   6       20.78       45.95     22.12 o 
 -21   6   6       17.85       48.10     23.65 o 
 -20   6   6       50.76       26.38     22.77 o 
 -19   6   6        1.88      -22.83     24.66 o 
 -18   6   6        4.33      -15.48     15.48 o 
 -17   6   6        1.78       20.50     17.50 o 
 -16   6   6       32.67       55.30     19.86 o 
 -15   6   6      216.63      176.81     26.43 o 
 -14   6   6      249.70      270.04     29.97 o 
 -13   6   6      193.81      221.29     23.09 o 
 -12   6   6      198.75      207.19     22.64 o 
 -11   6   6      144.19      173.90     21.51 o 
 -10   6   6       51.36       39.38     16.24 o 
  -9   6   6      673.58      649.04     26.23 o 
  -8   6   6      751.63      675.29     47.02 o 
  -7   6   6      138.97      130.88     15.92 o 
  -6   6   6       57.48       80.55     14.65 o 
  -5   6   6     1221.43     1188.76     34.73 o 
  -4   6   6       33.56       50.74     12.97 o 
  -3   6   6       18.84       23.23     13.50 o 
  -2   6   6      185.50      198.89     18.00 o 
  -1   6   6      124.59      139.74     15.79 o 
   0   6   6      568.85      530.90     23.96 o 
   1   6   6       15.95       25.58     13.89 o 
   2   6   6       66.20       62.72     15.07 o 
   3   6   6        7.29       -4.96     12.04 o 
   4   6   6      395.13      390.72     25.83 o 
   5   6   6      125.19      111.74     18.00 o 
   6   6   6      198.11      153.03     19.53 o 
   7   6   6      196.75      189.53     21.38 o 
   8   6   6      139.18      185.09     26.40 o 
   9   6   6       50.79       59.90     17.77 o 
  10   6   6      521.20      517.90     31.36 o 
  11   6   6      144.26      188.13     22.67 o 
  12   6   6       31.51       76.04     18.54 o 
  13   6   6       14.84       54.13     23.68 o 
  14   6   6       41.17       65.78     21.01 o 
  15   6   6       23.95       32.80     25.04 o 
  16   6   6       41.18       36.07     23.52 o 
  17   6   6       52.98       31.38     24.39 o 
  18   6   6       55.47      120.35     31.68 o 
 -20   7   6       49.99       49.24     22.07 o 
 -19   7   6       10.96       11.16     29.05 o 
 -18   7   6       48.13       60.70     22.64 o 
 -17   7   6      115.20      158.94     28.34 o 
 -16   7   6       70.32       76.96     24.28 o 
 -15   7   6        7.16       46.42     21.36 o 
 -14   7   6      242.49      247.89     31.44 o 
 -13   7   6      388.13      425.53     37.03 o 
 -12   7   6       37.56       19.07     26.00 o 
 -11   7   6      531.00      612.88     41.06 o 
 -10   7   6       23.09       18.17     17.98 o 
  -9   7   6        6.53       18.79     20.39 o 
  -8   7   6       19.10       37.08     22.02 o 
  -7   7   6      741.03      697.90     28.81 o 
  -6   7   6      359.73      388.06     24.36 o 
  -5   7   6      196.43      219.12     21.38 o 
  -4   7   6       10.20       16.43     12.94 o 
  -3   7   6      112.42      123.45     16.96 o 
  -2   7   6      139.21      148.87     20.59 o 
  -1   7   6       46.89       40.75     17.11 o 
   0   7   6        5.23       -7.17     16.01 o 
   1   7   6       59.22       28.77     21.33 o 
   2   7   6      357.35      359.43     31.91 o 
   3   7   6       91.69      117.88     22.36 o 
   4   7   6       70.52       92.84     25.45 o 
   5   7   6       32.55      -15.07     15.07 o 
   6   7   6       41.40        6.88     16.09 o 
   7   7   6      273.13      250.34     36.76 o 
   8   7   6      145.15      195.05     34.54 o 
   9   7   6      136.33      150.09     26.10 o 
  10   7   6       12.13      -11.67     17.79 o 
  11   7   6       26.26       55.61     20.25 o 
  12   7   6        3.61       -2.73     17.27 o 
  13   7   6      306.18      308.59     34.22 o 
  14   7   6       60.18       48.71     26.16 o 
  15   7   6       11.23      -16.63     34.19 o 
  16   7   6       33.44       29.02     23.85 o 
 -17   8   6        0.81      -17.27     20.60 o 
 -16   8   6        0.66        8.55     20.90 o 
 -15   8   6       11.33       -1.53     19.40 o 
 -14   8   6       24.38       43.35     21.24 o 
 -13   8   6        0.96       14.27     24.82 o 
 -12   8   6       80.77       72.85     21.23 o 
 -11   8   6       84.03       48.48     22.35 o 
 -10   8   6       45.56       35.96     21.61 o 
  -9   8   6      336.63      345.83     36.50 o 
  -8   8   6       15.74       29.61     23.50 o 
  -7   8   6        0.76      -15.21     21.84 o 
  -6   8   6       25.47       -1.19     19.64 o 
  -5   8   6       53.71       86.82     22.32 o 
  -4   8   6       10.67       49.97     21.24 o 
  -3   8   6       73.16       58.93     25.37 o 
  -2   8   6        3.92       13.51     23.09 o 
  -1   8   6       27.06       41.12     20.84 o 
   0   8   6      187.05      260.06     30.44 o 
   1   8   6      125.05       91.46     23.98 o 
   2   8   6       32.60       24.09     21.70 o 
   3   8   6        5.76      -14.79     19.74 o 
   4   8   6      115.89      163.90     26.20 o 
   5   8   6       66.77       51.16     28.79 o 
   6   8   6       44.20       51.70     32.51 o 
   7   8   6        7.51       25.62     19.25 o 
   8   8   6       37.37       61.18     24.73 o 
   9   8   6       15.30       35.81     20.99 o 
  10   8   6       13.89       39.36     22.03 o 
  11   8   6        0.26      -19.00     19.05 o 
  12   8   6       55.49       55.36     25.78 o 
 -11   9   6       56.72       82.92     31.85 o 
 -10   9   6       31.32       48.93     27.91 o 
  -9   9   6        0.36      142.99     43.67 o 
  -8   9   6      112.75      213.43     83.70 o 
  -7   9   6       32.13       74.06     34.29 o 
  -6   9   6      119.56      179.46     42.99 o 
  -5   9   6       37.53       62.79     36.50 o 
  -4   9   6       84.05      159.35     34.25 o 
  -3   9   6       41.14       67.14     25.69 o 
  -2   9   6      204.01      293.24     34.01 o 
  -1   9   6        7.18       13.46     22.34 o 
   0   9   6       23.10       49.26     21.52 o 
   1   9   6       15.42       52.85     25.88 o 
   2   9   6       69.01       94.63     26.23 o 
   3   9   6       45.07       52.49     22.14 o 
   4   9   6       36.66       37.13     19.48 o 
   5   9   6        0.67      -16.34     17.35 o 
   6   9   6       35.41       51.99     21.75 o 
   7   9   6        0.29       11.15     20.22 o 
 -28   1   7       35.35       71.27     31.44 o 
 -27   1   7       53.05      100.28     23.81 o 
 -26   1   7       26.70       -1.90     19.15 o 
 -25   1   7       10.73      -24.56     24.56 o 
 -24   1   7       29.70       24.84     19.40 o 
 -23   1   7      460.21      462.93     35.93 o 
 -22   1   7       65.53       48.58     18.62 o 
 -21   1   7       52.61       46.01     16.60 o 
 -20   1   7       13.83       29.91     14.78 o 
 -19   1   7      255.36      274.50     27.00 o 
 -18   1   7        1.92       -5.17     12.26 o 
 -17   1   7     1570.38     1585.77     41.78 o 
 -16   1   7      573.58      629.91     20.90 o 
 -15   1   7      212.91      218.56     14.17 o 
 -14   1   7      147.66      121.62     11.04 o 
 -13   1   7      874.30      921.74     21.83 o 
 -12   1   7       95.04      113.87     13.34 o 
 -11   1   7      177.35      170.26     14.76 o 
 -10   1   7      364.61      365.06     12.05 o 
  -9   1   7     1040.85     1027.20     21.32 o 
  -8   1   7     3578.85     3716.04     50.63 o 
  -7   1   7       12.13       15.99      6.40 o 
  -6   1   7     1960.08     2079.63     32.38 o 
  -5   1   7     3390.56     3356.12     45.51 o 
  -4   1   7     4523.80     4539.69     57.43 o 
  -3   1   7      887.65      855.17     18.25 o 
  -2   1   7        4.67       12.14      7.53 o 
  -1   1   7      821.39      869.85     21.48 o 
   0   1   7     3018.34     3112.41     46.21 o 
   1   1   7     1722.47     1585.22     26.67 o 
   2   1   7      126.34      115.41     10.88 o 
   3   1   7     3411.62     3405.28     48.11 o 
   4   1   7        3.43        6.82      6.95 o 
   5   1   7      223.48      215.05     13.10 o 
   6   1   7      669.01      600.42     25.64 o 
   7   1   7     2259.23     2149.05     38.40 o 
   8   1   7      174.16      202.93     14.67 o 
   9   1   7      461.67      426.06     18.01 o 
  10   1   7       51.68       40.27     10.95 o 
  11   1   7      590.88      588.32     22.76 o 
  12   1   7      190.82      214.35     17.82 o 
  13   1   7      727.34      670.12     25.15 o 
  14   1   7      183.71      196.99     20.97 o 
  15   1   7     1105.43     1078.75     32.24 o 
  16   1   7      308.58      297.83     23.30 o 
  17   1   7        1.31       16.41     13.90 o 
  18   1   7       49.51       18.36     17.01 o 
  19   1   7       17.29       14.46     15.65 o 
  20   1   7       10.87        2.49     15.89 o 
  21   1   7      252.99      279.05     26.38 o 
  22   1   7      117.64      110.47     24.48 o 
  23   1   7        6.97       38.71     18.28 o 
 -28   2   7        0.02       -8.87     26.40 o 
 -27   2   7        1.69       10.28     20.98 o 
 -26   2   7       59.16       88.71     23.68 o 
 -25   2   7       10.29       32.14     20.68 o 
 -24   2   7       18.05       23.25     28.88 o 
 -23   2   7        8.44       13.69     16.56 o 
 -22   2   7        0.25        2.58     15.55 o 
 -21   2   7        3.68      -13.18     13.18 o 
 -20   2   7      244.53      260.04     25.12 o 
 -19   2   7      166.75      218.23     22.16 o 
 -18   2   7      179.36      201.23     24.03 o 
 -17   2   7      476.30      499.82     25.41 o 
 -16   2   7        3.42       13.14     12.99 o 
 -15   2   7      604.55      593.53     25.67 o 
 -14   2   7     1207.44     1047.82     32.23 o 
 -13   2   7      137.32      169.71     20.26 o 
 -12   2   7      448.95      400.78     20.00 o 
 -11   2   7     2372.77     2343.90     46.45 o 
 -10   2   7     7087.62     7010.81     99.94 o 
  -9   2   7       65.24       61.79     11.71 o 
  -8   2   7      894.34      840.53     19.31 o 
  -7   2   7     2199.29     2290.93     36.21 o 
  -6   2   7      698.07      627.54     16.93 o 
  -5   2   7     3711.19     3847.61     52.23 o 
  -4   2   7      240.14      264.23     11.57 o 
  -3   2   7      461.22      521.99     19.20 o 
  -2   2   7      454.74      375.26     15.39 o 
  -1   2   7       31.16       34.66      8.56 o 
   0   2   7       54.96       64.00      9.68 o 
   1   2   7      434.44      432.14     21.84 o 
   2   2   7        0.07       -0.70      5.76 o 
   3   2   7      895.77      922.55     20.46 o 
   4   2   7      586.86      590.97     17.05 o 
   5   2   7     1852.92     2002.34     34.65 o 
   6   2   7       48.12       60.97      9.35 o 
   7   2   7       81.77       59.96      9.84 o 
   8   2   7      272.64      232.23     14.67 o 
   9   2   7      168.16      170.45     14.09 o 
  10   2   7      108.08      126.12     13.83 o 
  11   2   7       48.65       64.87     11.75 o 
  12   2   7       15.90       17.57     10.77 o 
  13   2   7       35.40       43.05     15.21 o 
  14   2   7     1165.28     1159.00     38.37 o 
  15   2   7       26.64       24.91     15.38 o 
  16   2   7       10.83       21.47     15.14 o 
  17   2   7       11.54       23.59     15.23 o 
  18   2   7      637.79      596.96     30.83 o 
  19   2   7      154.60      154.41     24.08 o 
  20   2   7       27.60       74.61     18.94 o 
  21   2   7        5.62        1.65     16.33 o 
  22   2   7        7.95       20.03     17.22 o 
  23   2   7       20.56       11.47     20.68 o 
 -27   3   7        4.48       34.45     23.94 o 
 -26   3   7      149.01      142.94     32.22 o 
 -25   3   7       11.54       29.00     20.10 o 
 -24   3   7      244.09      316.25     33.10 o 
 -23   3   7        2.46      -15.49     15.49 o 
 -22   3   7      116.92      131.01     27.65 o 
 -21   3   7       99.79       92.85     19.08 o 
 -20   3   7      927.15      878.60     35.56 o 
 -19   3   7       86.76       57.00     21.41 o 
 -18   3   7     1239.92     1153.37     38.86 o 
 -17   3   7       98.91       74.00     16.80 o 
 -16   3   7     1526.79     1595.67     43.74 o 
 -15   3   7      133.76      168.89     18.76 o 
 -14   3   7     2227.63     2086.62     55.22 o 
 -13   3   7      791.07      863.40     33.83 o 
 -12   3   7      832.63      677.54     26.40 o 
 -11   3   7     2571.36     2352.59     47.99 o 
 -10   3   7      244.90      223.56     17.96 o 
  -9   3   7      402.76      411.43     17.20 o 
  -8   3   7       64.20       50.84      9.03 o 
  -7   3   7     9996.61    10786.68    127.69 o 
  -6   3   7     1152.16     1252.83     26.55 o 
  -5   3   7     7153.56     7522.76     93.32 o 
  -4   3   7     1034.60     1088.75     23.88 o 
  -3   3   7      260.49      256.76     13.24 o 
  -2   3   7    10124.01    11142.23    129.56 o 
  -1   3   7    10977.34    11028.24    128.24 o 
   0   3   7      537.41      485.80     25.88 o 
   1   3   7       39.51       34.08      7.77 o 
   2   3   7       63.46       60.09      8.06 o 
   3   3   7     1443.76     1392.60     36.05 o 
   4   3   7      309.37      295.18     16.90 o 
   5   3   7      743.93      739.93     24.70 o 
   6   3   7      860.41      791.68     29.52 o 
   7   3   7     1960.24     1987.49     44.00 o 
   8   3   7      738.67      686.80     26.37 o 
   9   3   7      153.78      148.82     17.08 o 
  10   3   7      451.52      446.89     43.57 o 
  11   3   7       54.38       57.17     15.03 o 
  12   3   7      699.25      649.07     36.89 o 
  13   3   7       17.84        6.09     13.70 o 
  14   3   7      942.85      920.86     68.65 o 
  15   3   7      324.86      383.60     29.20 o 
  16   3   7        2.79       -2.27     14.01 o 
  17   3   7      181.49      169.78     21.70 o 
  18   3   7      357.99      330.06     28.17 o 
  19   3   7      144.03      211.14     37.04 o 
  20   3   7        7.43       36.52     19.21 o 
  21   3   7        0.01       55.93     20.83 o 
  22   3   7       34.85       58.77     22.37 o 
 -26   4   7        3.17       -2.02     21.25 o 
 -25   4   7       18.84       36.09     23.29 o 
 -24   4   7      258.98      315.09     34.34 o 
 -23   4   7        5.36      -21.17     21.17 o 
 -22   4   7       69.07      104.55     28.31 o 
 -21   4   7      117.95      109.50     24.43 o 
 -20   4   7       14.69       24.76     14.95 o 
 -19   4   7       41.12       43.31     16.66 o 
 -18   4   7     1512.22     1380.46     43.55 o 
 -17   4   7        1.60       27.42     14.84 o 
 -16   4   7     2828.11     2620.87    181.03 o 
 -15   4   7      383.75      388.03     28.85 o 
 -14   4   7     1461.05     1302.28     39.27 o 
 -13   4   7     1739.16     1658.99     43.59 o 
 -12   4   7     1320.65     1320.53     37.74 o 
 -11   4   7        0.32        0.31     12.17 o 
 -10   4   7        4.80        5.86      8.64 o 
  -9   4   7     2426.16     2202.03     40.47 o 
  -8   4   7      235.32      240.03     17.17 o 
  -7   4   7      546.36      561.19     19.87 o 
  -6   4   7      771.71      864.13     24.79 o 
  -5   4   7      451.74      460.61     17.59 o 
  -4   4   7      643.70      624.41     22.08 o 
  -3   4   7        1.77        7.69      8.45 o 
  -2   4   7       52.00       47.39      9.32 o 
  -1   4   7        9.42       21.07      8.98 o 
   0   4   7      105.68      141.11     14.12 o 
   1   4   7      191.15      161.73     11.42 o 
   2   4   7      858.98      838.11     21.14 o 
   3   4   7      888.30      933.75     28.33 o 
   4   4   7       30.74       37.59     10.68 o 
   5   4   7        9.91        1.52      9.71 o 
   6   4   7      681.91      649.82     36.13 o 
   7   4   7      399.75      411.13     23.10 o 
   8   4   7      850.88      772.14     29.39 o 
   9   4   7       90.78      112.87     17.63 o 
  10   4   7      145.64      199.26     34.60 o 
  11   4   7      150.46      175.61     31.75 o 
  12   4   7      131.63      170.34     20.46 o 
  13   4   7       79.00       52.50     17.33 o 
  14   4   7        5.98       30.67     15.76 o 
  15   4   7       60.35       62.91     18.03 o 
  16   4   7      103.37      165.01     21.88 o 
  17   4   7       69.89       60.79     17.86 o 
  18   4   7       25.05      -15.88     15.88 o 
  19   4   7       30.40       51.59     23.70 o 
  20   4   7       14.18       -5.72     41.01 o 
  21   4   7        3.55       12.69     24.13 o 
 -25   5   7        1.31       -5.58     22.07 o 
 -24   5   7        6.52       19.55     21.46 o 
 -23   5   7        2.47       37.53     27.80 o 
 -22   5   7        2.78       18.90     19.23 o 
 -21   5   7       14.10       -1.18     18.65 o 
 -20   5   7       32.25       39.86     20.33 o 
 -19   5   7       71.63       36.35     19.94 o 
 -18   5   7      237.48      209.26     27.43 o 
 -17   5   7        2.05       -6.59     13.65 o 
 -16   5   7      225.85      161.63     20.52 o 
 -15   5   7      330.42      314.93     24.15 o 
 -14   5   7      464.25      478.77     28.77 o 
 -13   5   7        1.59       21.78     14.80 o 
 -12   5   7     1475.15     1379.35     51.31 o 
 -11   5   7      232.05      268.32     22.80 o 
 -10   5   7      506.36      524.36     33.26 o 
  -9   5   7      192.31      223.47     17.44 o 
  -8   5   7        6.79       15.94     11.38 o 
  -7   5   7       18.86       26.06     10.84 o 
  -6   5   7      125.29      158.90     15.33 o 
  -5   5   7      919.77     1030.36     28.30 o 
  -4   5   7      138.01      188.46     16.95 o 
  -3   5   7       26.61       48.02     10.95 o 
  -2   5   7      561.60      598.42     33.45 o 
  -1   5   7        3.48        7.69      9.70 o 
   0   5   7      179.94      179.45     14.58 o 
   1   5   7       12.33        8.85      9.49 o 
   2   5   7      294.62      277.34     19.76 o 
   3   5   7      229.39      232.74     19.80 o 
   4   5   7      316.85      311.60     22.27 o 
   5   5   7      475.63      445.59     25.60 o 
   6   5   7      465.04      420.88     25.28 o 
   7   5   7        7.34        3.21     14.04 o 
   8   5   7      360.80      328.76     39.58 o 
   9   5   7      995.77      932.82     34.62 o 
  10   5   7       57.29       60.78     18.02 o 
  11   5   7       33.83       31.71     15.53 o 
  12   5   7        0.53       -6.88     14.04 o 
  13   5   7      116.53      120.95     19.52 o 
  14   5   7        1.51       -9.27     25.53 o 
  15   5   7       47.53       65.03     18.05 o 
  16   5   7       23.30       30.91     17.38 o 
  17   5   7        0.60       30.94     18.99 o 
  18   5   7       37.28       26.98     22.82 o 
  19   5   7       32.45       37.88     26.12 o 
  20   5   7       39.66       34.10     26.76 o 
 -23   6   7        1.99        4.98     21.43 o 
 -22   6   7       90.54       80.85     23.08 o 
 -21   6   7       92.85       58.98     21.76 o 
 -20   6   7       16.08        9.17     19.65 o 
 -19   6   7        1.33       -6.39     17.50 o 
 -18   6   7      569.29      547.11     41.35 o 
 -17   6   7        2.75      -17.03     17.03 o 
 -16   6   7       57.54       56.19     20.14 o 
 -15   6   7      473.70      480.24     37.60 o 
 -14   6   7      438.69      478.74     28.76 o 
 -13   6   7      157.19      168.12     21.76 o 
 -12   6   7      198.77      174.78     22.65 o 
 -11   6   7      431.48      361.09     27.62 o 
 -10   6   7        1.17       12.73     15.07 o 
  -9   6   7      881.20      906.35     44.97 o 
  -8   6   7      970.75      896.75     37.47 o 
  -7   6   7     2984.10     2664.21     65.93 o 
  -6   6   7       36.27       35.41     13.09 o 
  -5   6   7       13.70       35.53     14.60 o 
  -4   6   7       33.77       31.49     12.64 o 
  -3   6   7     1986.63     1877.36     42.72 o 
  -2   6   7      321.66      286.64     20.52 o 
  -1   6   7      232.69      278.54     25.59 o 
   0   6   7      809.76      796.16     39.92 o 
   1   6   7     2033.62     1896.56     56.53 o 
   2   6   7      336.65      342.25     29.91 o 
   3   6   7      574.89      562.93     26.89 o 
   4   6   7     1510.59     1322.63     47.70 o 
   5   6   7      140.59      113.89     21.84 o 
   6   6   7     1241.84     1065.20     44.31 o 
   7   6   7       87.35       81.86     21.75 o 
   8   6   7       12.91       27.50     18.36 o 
   9   6   7       51.73       50.89     20.25 o 
  10   6   7      525.67      490.76     38.78 o 
  11   6   7       46.85       82.27     23.03 o 
  12   6   7      267.63      223.22     29.06 o 
  13   6   7       13.12        6.09     21.58 o 
  14   6   7       13.21        6.88     19.19 o 
  15   6   7       12.47       26.76     19.69 o 
  16   6   7      168.60      178.68     34.59 o 
  17   6   7       18.06       72.03     32.29 o 
  18   6   7       22.35       55.24     27.98 o 
 -20   7   7        0.01       13.51     18.78 o 
 -19   7   7       36.37       25.80     29.27 o 
 -18   7   7       11.38        9.00     19.96 o 
 -17   7   7       64.13       70.90     26.80 o 
 -16   7   7        0.02       35.83     19.88 o 
 -15   7   7      106.08      117.81     25.80 o 
 -14   7   7       35.05       20.07     21.34 o 
 -13   7   7       10.85       27.30     20.09 o 
 -12   7   7        3.49       -5.77     17.00 o 
 -11   7   7        2.21       -1.51     15.66 o 
 -10   7   7      163.89      163.71     21.75 o 
  -9   7   7        3.18        9.94     15.44 o 
  -8   7   7        6.19        9.73     15.40 o 
  -7   7   7      400.99      420.76     24.64 o 
  -6   7   7        0.02        6.20     13.54 o 
  -5   7   7       82.62       77.11     18.59 o 
  -4   7   7       36.82       51.94     16.70 o 
  -3   7   7       45.45       63.59     20.67 o 
  -2   7   7        2.04       23.93     17.82 o 
  -1   7   7      265.50      206.80     30.81 o 
   0   7   7      243.26      238.91     27.39 o 
   1   7   7       35.76       32.66     18.06 o 
   2   7   7      118.99      130.29     22.50 o 
   3   7   7       14.70        4.61     16.00 o 
   4   7   7       96.47       73.65     20.34 o 
   5   7   7       14.48       28.07     18.31 o 
   6   7   7      105.67      114.52     22.63 o 
   7   7   7      296.35      306.58     32.17 o 
   8   7   7        0.81       -2.73     22.34 o 
   9   7   7        0.10      -14.01     17.50 o 
  10   7   7       17.07       44.65     19.23 o 
  11   7   7      249.15      257.37     41.04 o 
  12   7   7       15.06        4.75     22.68 o 
  13   7   7       51.23       78.30     27.17 o 
  14   7   7       12.89        7.83     25.61 o 
  15   7   7       32.73       43.70     30.14 o 
 -17   8   7       21.40       62.45     27.54 o 
 -16   8   7        9.71      -27.26     31.05 o 
 -15   8   7        2.13       -7.90     22.17 o 
 -14   8   7       80.01       75.93     27.33 o 
 -13   8   7      115.25      106.48     34.32 o 
 -12   8   7       29.20       27.81     21.63 o 
 -11   8   7      199.54      270.02     42.48 o 
 -10   8   7      320.03      342.95     77.26 o 
  -9   8   7      107.23       88.01     36.73 o 
  -8   8   7      123.23      109.38     37.65 o 
  -7   8   7      138.80      198.33     27.06 o 
  -6   8   7      357.12      405.05     44.39 o 
  -5   8   7       62.64       70.74     23.26 o 
  -4   8   7      128.18      128.80     26.21 o 
  -3   8   7       15.76       24.47     21.06 o 
  -2   8   7      149.26      198.74     29.53 o 
  -1   8   7        1.02        3.92     19.07 o 
   0   8   7       29.72       12.60     22.85 o 
   1   8   7       80.10       75.11     28.53 o 
   2   8   7      323.19      321.65     34.32 o 
   3   8   7       45.95       56.55     22.56 o 
   4   8   7        1.35        0.26     22.78 o 
   5   8   7      210.67      195.33     28.12 o 
   6   8   7       60.04       61.89     23.37 o 
   7   8   7       16.17       37.51     25.91 o 
   8   8   7       87.40       93.22     23.40 o 
   9   8   7      329.89      403.02     38.59 o 
  10   8   7        1.39      -14.46     18.43 o 
  11   8   7        4.95       10.48     21.15 o 
 -11   9   7       56.13       58.12     26.54 o 
 -10   9   7       35.02       25.83     35.65 o 
  -9   9   7      260.10      271.88     51.84 o 
  -8   9   7      136.56      198.00     47.32 o 
  -7   9   7       16.13       37.91     31.32 o 
  -6   9   7       17.32        5.18     31.77 o 
  -5   9   7       15.40       40.09     34.15 o 
  -4   9   7       16.02      -12.99     41.82 o 
  -3   9   7        6.20       53.40     24.19 o 
  -2   9   7       39.81       82.38     24.43 o 
  -1   9   7       15.49       -9.50     29.58 o 
   0   9   7        4.98       15.05     23.69 o 
   1   9   7      116.09      188.82     28.56 o 
   2   9   7       46.01       54.33     28.48 o 
   3   9   7       33.56       63.83     21.33 o 
   4   9   7        0.01       11.90     19.46 o 
   5   9   7       75.41      128.96     38.82 o 
   6   9   7       44.13       54.42     21.51 o 
 -29   0   8       11.52       -0.72     27.06 o 
 -28   0   8       75.94       47.23     30.13 o 
 -27   0   8       18.68      -10.97     28.91 o 
 -26   0   8       81.66       58.95     32.06 o 
 -25   0   8        7.45       -0.84     25.58 o 
 -24   0   8        0.02       53.71     29.17 o 
 -23   0   8      244.33      204.37     37.60 o 
 -22   0   8       11.53       42.83     39.64 o 
 -21   0   8     1074.73      966.39    104.86 o 
 -20   0   8     1363.99     1129.92    109.51 o 
 -19   0   8     1934.49     1933.63     81.32 o 
 -18   0   8      810.94      812.67     49.18 o 
 -17   0   8     1690.59     1884.78    146.52 o 
 -16   0   8      461.72      390.20     25.88 o 
 -15   0   8       85.93       84.53     19.53 o 
 -14   0   8        1.20        3.19     11.67 o 
 -13   0   8     3626.85     3698.78     78.16 o 
 -12   0   8        1.67        7.28     10.97 o 
 -11   0   8       42.74       22.32     11.19 o 
 -10   0   8     3946.04     3935.58     81.45 o 
  -9   0   8     2903.28     2811.80     90.48 o 
  -8   0   8      722.73      651.48     39.03 o 
  -7   0   8     2041.10     2067.72     46.91 o 
  -6   0   8     2733.10     3117.82     62.28 o 
  -5   0   8      535.23      580.54     23.58 o 
  -4   0   8        0.93       12.94      9.40 o 
  -3   0   8     3499.45     3367.15     65.18 o 
  -1   0   8     2566.49     2443.79     52.00 o 
   0   0   8      617.85      756.22     25.42 o 
   1   0   8     1206.42     1463.57     62.30 o 
   2   0   8     8115.11     8657.50    156.10 o 
   3   0   8    20291.09    21439.62    330.74 o 
   4   0   8      528.09      529.23     24.19 o 
   5   0   8     1620.31     1708.68     46.10 o 
   6   0   8       75.32       96.33     16.42 o 
   7   0   8      878.63      822.53     32.57 o 
   8   0   8      419.63      402.75     24.83 o 
   9   0   8     1433.62     1427.23     46.28 o 
  10   0   8      254.60      325.01     28.19 o 
  11   0   8     2167.87     2190.27     62.39 o 
  12   0   8     5332.10     5294.23    113.24 o 
  13   0   8      164.53      156.34     25.44 o 
  14   0   8      314.56      304.53     31.16 o 
  15   0   8      106.49       69.42     35.63 o 
  16   0   8      516.29      451.69     36.88 o 
  17   0   8      106.28      135.38     33.18 o 
  18   0   8     1044.58     1071.87     48.59 o 
  19   0   8      162.80      121.18     28.52 o 
  20   0   8      326.87      340.96     46.07 o 
  21   0   8       66.33      112.50     34.70 o 
  22   0   8       23.75       30.20     26.87 o 
  23   0   8       30.50       53.70     42.57 o 
 -28   1   8        2.14       12.23     20.54 o 
 -27   1   8        1.84       38.76     25.48 o 
 -26   1   8       38.59       36.09     21.03 o 
 -25   1   8      189.53      235.58     29.84 o 
 -24   1   8      224.57      227.66     28.91 o 
 -23   1   8      213.78      211.67     27.43 o 
 -22   1   8      122.73      102.08     22.21 o 
 -21   1   8      345.91      445.34     40.51 o 
 -20   1   8      260.89      245.56     23.03 o 
 -19   1   8     1101.56     1042.67     35.73 o 
 -18   1   8      373.74      328.03     23.32 o 
 -17   1   8     1302.18     1315.43     41.57 o 
 -16   1   8      493.17      480.80     27.86 o 
 -15   1   8      676.51      653.36     39.19 o 
 -14   1   8        5.36       11.87      6.94 o 
 -13   1   8       52.87       82.80      8.58 o 
 -12   1   8      475.94      481.13     14.92 o 
 -11   1   8     3432.33     3649.05     52.28 o 
 -10   1   8       22.28       15.79      6.73 o 
  -9   1   8     2983.16     3200.61     46.48 o 
  -8   1   8        1.35       26.91      6.89 o 
  -7   1   8      376.52      414.77     18.90 o 
  -6   1   8     4958.02     5049.72     64.57 o 
  -5   1   8      111.49      111.55      9.16 o 
  -4   1   8      815.79      951.39     23.87 o 
  -3   1   8     1162.50     1182.00     22.42 o 
  -2   1   8     1468.68     1379.57     24.49 o 
  -1   1   8     2184.43     2516.06     37.00 o 
   0   1   8     6109.99     6209.37     76.15 o 
   1   1   8     2859.39     2895.52     42.06 o 
   2   1   8     4628.79     4818.40     63.23 o 
   3   1   8     3458.67     3974.43     55.33 o 
   4   1   8     1781.97     1859.97     33.47 o 
   5   1   8     1770.68     1906.72     34.95 o 
   6   1   8     1267.16     1191.25     29.56 o 
   7   1   8        8.71        8.78      8.81 o 
   8   1   8      143.25      148.39     13.52 o 
   9   1   8        4.65       -1.55      8.58 o 
  10   1   8     1590.96     1574.09     35.47 o 
  11   1   8      270.73      291.73     20.08 o 
  12   1   8       18.13       13.69     12.75 o 
  13   1   8     1859.32     1812.96     41.68 o 
  14   1   8      947.83      858.05     29.88 o 
  15   1   8      986.72      944.11     30.80 o 
  16   1   8        3.84       -2.54     13.94 o 
  17   1   8       74.81       47.11     17.18 o 
  18   1   8       35.47       32.81     16.46 o 
  19   1   8       18.69       45.88     16.81 o 
  20   1   8      107.83      100.17     20.34 o 
  21   1   8       10.35       11.13     18.98 o 
  22   1   8       14.88       27.91     17.63 o 
  23   1   8       11.15       59.00     20.96 o 
 -28   2   8        0.02      -18.01     25.33 o 
 -27   2   8       99.88      115.95     27.44 o 
 -26   2   8       50.59       62.61     22.63 o 
 -25   2   8       46.98       71.34     22.37 o 
 -24   2   8      190.10      186.53     29.84 o 
 -23   2   8       24.65       55.54     20.40 o 
 -22   2   8       21.31       29.45     16.64 o 
 -21   2   8       39.48       17.93     15.88 o 
 -20   2   8      604.53      531.09     28.91 o 
 -19   2   8       96.54      114.04     19.48 o 
 -18   2   8      304.64      295.78     24.20 o 
 -17   2   8       31.63       24.35     13.85 o 
 -16   2   8        4.14        1.72     12.78 o 
 -15   2   8      458.43      434.53     26.73 o 
 -14   2   8        0.11        2.86     11.16 o 
 -13   2   8       18.70       39.44     12.60 o 
 -12   2   8      316.79      365.11     19.68 o 
 -11   2   8      561.42      535.98     21.71 o 
 -10   2   8     1380.88     1400.81     33.90 o 
  -9   2   8     2928.67     2734.85     42.04 o 
  -8   2   8     2559.76     2647.67     41.14 o 
  -7   2   8      435.52      510.83     17.67 o 
  -6   2   8    16159.22    18006.44    198.78 o 
  -5   2   8    11043.49    11572.87    144.77 o 
  -4   2   8       57.88       60.09      9.86 o 
  -3   2   8     1880.44     2062.27     38.80 o 
  -2   2   8     4096.70     4582.59     72.62 o 
  -1   2   8       79.76       67.18     10.11 o 
   0   2   8     3562.07     3647.37     68.10 o 
   1   2   8     5327.46     5295.85     77.18 o 
   2   2   8     3613.44     3704.92     51.76 o 
   3   2   8      105.73      107.05      9.65 o 
   4   2   8      369.62      359.22     14.54 o 
   5   2   8      784.42      826.71     21.33 o 
   6   2   8       81.80       81.56     10.00 o 
   7   2   8        0.02        6.50      8.50 o 
   8   2   8      498.43      491.10     24.95 o 
   9   2   8      253.12      260.78     16.63 o 
  10   2   8      145.51      159.87     16.20 o 
  11   2   8       20.52       20.25     11.65 o 
  12   2   8      264.08      257.41     26.05 o 
  13   2   8     1528.66     1397.89     43.83 o 
  14   2   8      215.15      234.58     23.43 o 
  15   2   8        2.18       20.95     15.01 o 
  16   2   8        7.00        5.63     14.56 o 
  17   2   8      131.59      126.79     20.24 o 
  18   2   8        3.88       18.40     15.65 o 
  19   2   8       16.66      -15.75     15.75 o 
  20   2   8        0.00        2.43     17.38 o 
  21   2   8        4.64       -9.36     15.66 o 
  22   2   8        0.76       31.53     23.08 o 
 -27   3   8        2.47       -1.78     21.72 o 
 -26   3   8       34.53       34.52     25.79 o 
 -25   3   8       12.66       13.68     28.62 o 
 -24   3   8      100.86       70.18     26.04 o 
 -23   3   8       38.91       77.34     19.28 o 
 -22   3   8       68.33       46.33     18.48 o 
 -21   3   8        4.06        9.43     15.67 o 
 -20   3   8       44.22       33.67     20.35 o 
 -19   3   8       81.44       67.55     17.12 o 
 -18   3   8      174.49      164.44     21.65 o 
 -17   3   8        4.13       12.02     14.42 o 
 -16   3   8     1102.81     1027.79     36.15 o 
 -15   3   8        0.13       15.31     12.82 o 
 -14   3   8      190.98      233.29     21.48 o 
 -13   3   8     1444.11     1484.21     39.54 o 
 -12   3   8       26.07       31.18     13.00 o 
 -11   3   8      300.92      305.21     20.56 o 
 -10   3   8     2285.22     2002.73     43.22 o 
  -9   3   8      107.16      123.24     10.69 o 
  -8   3   8      164.34      183.08     12.38 o 
  -7   3   8     1131.20     1261.49     26.87 o 
  -6   3   8      510.57      524.79     17.10 o 
  -5   3   8      111.07      124.57     11.23 o 
  -4   3   8     1137.21     1052.47     23.31 o 
  -3   3   8     1281.65     1269.64     25.27 o 
  -2   3   8      844.20      779.31     23.95 o 
  -1   3   8     2539.44     2495.93     46.46 o 
   0   3   8       16.26       16.09      8.76 o 
   1   3   8       51.35       65.44      7.70 o 
   2   3   8     2647.08     2572.86     40.62 o 
   3   3   8     3308.18     3454.18     50.91 o 
   4   3   8      673.43      699.21     18.87 o 
   5   3   8     1271.86     1165.27     53.76 o 
   6   3   8      555.58      543.24     22.54 o 
   7   3   8       18.78       14.90     10.97 o 
   8   3   8      405.97      418.58     26.51 o 
   9   3   8      117.71      127.02     16.67 o 
  10   3   8      195.96      194.14     19.92 o 
  11   3   8      120.37      121.05     18.06 o 
  12   3   8      199.58      177.89     20.75 o 
  13   3   8      130.93      112.07     18.69 o 
  14   3   8        4.04       -0.80     13.71 o 
  15   3   8        0.08       16.37     14.04 o 
  16   3   8       44.86       38.86     16.34 o 
  17   3   8      183.23      186.79     23.36 o 
  18   3   8        1.15       -8.25     15.91 o 
  19   3   8        0.07       17.28     16.20 o 
  20   3   8       83.79      107.89     22.09 o 
  21   3   8        1.63       56.00     26.73 o 
 -26   4   8       62.01       77.05     25.46 o 
 -25   4   8       25.13       88.71     24.65 o 
 -24   4   8      118.08      170.56     39.22 o 
 -23   4   8       23.87       51.88     21.31 o 
 -22   4   8       44.56       28.82     18.29 o 
 -21   4   8        9.77       -6.62     16.29 o 
 -20   4   8       69.26       94.33     18.61 o 
 -19   4   8      622.45      590.74     31.47 o 
 -18   4   8       19.89       48.38     19.44 o 
 -17   4   8        2.36       -5.01     14.45 o 
 -16   4   8      516.49      518.38     29.12 o 
 -15   4   8      781.20      715.76     30.75 o 
 -14   4   8       17.58       37.42     14.55 o 
 -13   4   8      707.07      644.76     28.58 o 
 -12   4   8      194.94      217.42     20.85 o 
 -11   4   8     1341.15     1224.72     35.71 o 
 -10   4   8        9.47       12.01      9.23 o 
  -9   4   8      158.15      145.27     13.34 o 
  -8   4   8        5.67        4.57      9.26 o 
  -7   4   8        0.98       10.65      9.11 o 
  -6   4   8      313.69      350.72     16.65 o 
  -5   4   8      222.42      191.88     14.39 o 
  -4   4   8        3.04       -7.49      7.49 o 
  -3   4   8      905.17      900.93     23.49 o 
  -2   4   8      558.13      513.86     20.27 o 
  -1   4   8      205.14      185.85     12.90 o 
   0   4   8      554.22      561.18     18.07 o 
   1   4   8      891.46      892.33     22.44 o 
   2   4   8      200.31      202.81     12.84 o 
   3   4   8       54.03       37.28      9.74 o 
   4   4   8      904.95      754.36     25.91 o 
   5   4   8      646.95      624.85     25.23 o 
   6   4   8      167.84      223.80     33.95 o 
   7   4   8       63.17       63.05     13.27 o 
   8   4   8      124.04      124.53     20.79 o 
   9   4   8      120.53       95.43     23.44 o 
  10   4   8     1104.93      901.09     50.85 o 
  11   4   8       43.03       65.78     16.04 o 
  12   4   8       10.92       -1.63     19.51 o 
  13   4   8       43.10       44.53     15.67 o 
  14   4   8      140.42      143.17     25.61 o 
  15   4   8       15.84        6.46     14.91 o 
  16   4   8      229.38      215.68     24.33 o 
  17   4   8        0.05      -11.66     15.68 o 
  18   4   8        4.58       16.68     17.67 o 
  19   4   8      247.47      265.73     28.99 o 
  20   4   8       22.89       20.57     23.91 o 
 -25   5   8       23.02       11.45     24.76 o 
 -24   5   8        5.37        5.03     21.80 o 
 -23   5   8       35.07       88.49     24.53 o 
 -22   5   8      242.42      236.68     30.79 o 
 -21   5   8       18.99      -14.37     18.47 o 
 -20   5   8       98.68       83.69     22.90 o 
 -19   5   8        3.11       33.98     19.19 o 
 -18   5   8       88.01       94.45     18.41 o 
 -17   5   8      353.41      377.26     28.22 o 
 -16   5   8      351.77      333.38     26.94 o 
 -15   5   8        1.84        7.45     13.61 o 
 -14   5   8        0.16       -0.73     14.43 o 
 -13   5   8     1851.75     1771.90     47.79 o 
 -12   5   8       72.64       54.45     16.45 o 
 -11   5   8     4099.70     3917.98     74.19 o 
 -10   5   8       16.58       10.78     13.70 o 
  -9   5   8      407.76      397.83     20.59 o 
  -8   5   8        0.13        7.66     12.23 o 
  -7   5   8     2199.92     2080.26     47.47 o 
  -6   5   8       35.41       46.07     11.94 o 
  -5   5   8      815.26      721.30     33.75 o 
  -4   5   8       46.80       37.97     11.29 o 
  -3   5   8     1111.59     1050.22     30.24 o 
  -2   5   8        0.80        6.27     10.49 o 
  -1   5   8      109.44      116.21     14.11 o 
   0   5   8      822.17      795.33     29.06 o 
   1   5   8      277.08      247.87     32.23 o 
   2   5   8     1541.55     1490.15     38.56 o 
   3   5   8      617.98      542.87     24.23 o 
   4   5   8      116.56      137.01     26.05 o 
   5   5   8       19.77       26.05     15.96 o 
   6   5   8     2639.86     2509.97     55.66 o 
   7   5   8      182.67      183.74     24.56 o 
   8   5   8     2933.65     2719.65     72.00 o 
   9   5   8        3.73       -5.57     22.25 o 
  10   5   8      172.10      180.32     26.43 o 
  11   5   8       57.77       68.32     21.80 o 
  12   5   8      754.79      699.36     39.23 o 
  13   5   8       81.22       61.33     21.62 o 
  14   5   8      281.92      248.48     31.27 o 
  15   5   8        0.05       -6.45     17.67 o 
  16   5   8       94.19      131.71     25.00 o 
  17   5   8        1.67       -7.90     19.88 o 
  18   5   8       64.51       45.14     26.05 o 
  19   5   8        0.13       -2.21     22.15 o 
 -23   6   8       42.11       38.03     21.54 o 
 -22   6   8        2.12       11.29     24.91 o 
 -21   6   8        2.69       23.06     28.64 o 
 -20   6   8        9.40      -13.39     17.05 o 
 -19   6   8       16.37        1.92     28.19 o 
 -18   6   8       44.46       47.09     22.47 o 
 -17   6   8       97.85       92.57     22.49 o 
 -16   6   8       23.88       50.97     24.16 o 
 -15   6   8       37.39       43.41     18.04 o 
 -14   6   8       47.62       34.69     15.89 o 
 -13   6   8       27.05       29.98     14.85 o 
 -12   6   8      113.65      128.58     20.79 o 
 -11   6   8      105.41       93.37     18.99 o 
 -10   6   8      121.96       95.71     18.47 o 
  -9   6   8        5.46       14.69     15.31 o 
  -8   6   8        0.42       -6.36     12.24 o 
  -7   6   8       27.67       50.44     13.58 o 
  -6   6   8      257.11      286.01     24.18 o 
  -5   6   8      477.58      485.39     23.59 o 
  -4   6   8      236.70      287.36     20.68 o 
  -3   6   8      806.33      719.23     30.68 o 
  -2   6   8     1156.71     1097.47     35.99 o 
  -1   6   8       37.17       22.44     19.83 o 
   0   6   8      630.42      640.62     58.22 o 
   1   6   8      809.90      700.08     35.79 o 
   2   6   8       29.72       30.17     17.25 o 
   3   6   8       87.54       81.76     20.01 o 
   4   6   8      341.34      338.25     30.77 o 
   5   6   8       54.96       45.50     18.41 o 
   6   6   8       91.00      104.84     21.83 o 
   7   6   8      478.05      504.49     34.74 o 
   8   6   8       32.08       54.64     19.57 o 
   9   6   8        2.22       11.82     17.23 o 
  10   6   8       72.77       73.26     21.59 o 
  11   6   8       36.22       29.97     21.20 o 
  12   6   8        0.10       11.96     18.39 o 
  13   6   8        1.67       23.29     20.35 o 
  14   6   8       17.22       11.79     19.88 o 
  15   6   8       14.32       11.83     19.86 o 
  16   6   8        0.07       14.25     32.84 o 
  17   6   8       14.65       26.23     44.09 o 
 -20   7   8       40.53       67.80     25.33 o 
 -19   7   8       77.07       73.01     22.42 o 
 -18   7   8       85.27      113.20     24.82 o 
 -17   7   8       43.49       43.59     26.64 o 
 -16   7   8       98.70       92.72     23.62 o 
 -15   7   8       60.03       62.04     21.82 o 
 -14   7   8        5.77       -2.58     18.65 o 
 -13   7   8       32.99       19.20     18.83 o 
 -12   7   8      191.10      227.72     25.35 o 
 -11   7   8       76.45       80.45     19.31 o 
 -10   7   8       85.36      130.53     23.67 o 
  -9   7   8        0.00       -0.11     16.70 o 
  -8   7   8      196.64      203.56     26.93 o 
  -7   7   8      101.96       86.26     18.82 o 
  -6   7   8       33.28       61.23     18.04 o 
  -5   7   8       68.05       76.79     18.30 o 
  -4   7   8      150.77      174.01     26.19 o 
  -3   7   8       15.24       22.67     18.62 o 
  -2   7   8      199.95      184.03     27.64 o 
  -1   7   8        7.35       -7.94     22.02 o 
   0   7   8      144.81      189.39     26.42 o 
   1   7   8      124.95      130.83     27.97 o 
   2   7   8       37.38       37.58     24.39 o 
   3   7   8       38.24       50.39     23.49 o 
   4   7   8        1.48       11.80     32.94 o 
   5   7   8       21.28       42.60     18.72 o 
   6   7   8      111.25      110.34     30.74 o 
   7   7   8       65.26       89.91     22.60 o 
   8   7   8       13.31       23.58     19.67 o 
   9   7   8        0.97      -24.44     24.44 o 
  10   7   8      103.10      118.67     24.46 o 
  11   7   8        0.63      -16.32     16.32 o 
  12   7   8       72.35       78.97     24.24 o 
  13   7   8        7.18       -5.13     23.71 o 
  14   7   8       37.16       52.28     26.24 o 
 -16   8   8        6.75       21.25     24.58 o 
 -15   8   8        0.01       13.34     30.75 o 
 -14   8   8       11.79        7.28     24.90 o 
 -13   8   8        3.14       -2.58     20.26 o 
 -12   8   8      170.57      142.64     59.08 o 
 -11   8   8       29.35       29.25     22.21 o 
 -10   8   8        6.72        5.61     22.58 o 
  -9   8   8        1.58      -19.88     19.88 o 
  -8   8   8        0.93      -16.98     19.24 o 
  -7   8   8       23.15       20.62     29.82 o 
  -6   8   8       22.75       32.73     27.84 o 
  -5   8   8      201.18      203.63     29.50 o 
  -4   8   8       21.53       33.44     22.86 o 
  -3   8   8       89.20      110.54     39.08 o 
  -2   8   8      124.97      126.80     25.91 o 
  -1   8   8        5.53       37.40     23.91 o 
   0   8   8        0.43        1.31     37.69 o 
   1   8   8       83.99      100.65     23.66 o 
   2   8   8      113.51      112.53     29.14 o 
   3   8   8      157.99      172.25     28.22 o 
   4   8   8        0.06        1.54     23.70 o 
   5   8   8        5.29       25.83     19.45 o 
   6   8   8        0.53       15.55     20.21 o 
   7   8   8        1.03       -3.00     17.49 o 
   8   8   8        1.54      -13.49     22.70 o 
   9   8   8        0.36        6.86     18.46 o 
  10   8   8        8.35       32.57     24.18 o 
  11   8   8        4.77      -17.60     17.60 o 
 -10   9   8      137.08      216.26     66.95 o 
  -9   9   8       27.58      -29.97     67.37 o 
  -8   9   8       14.44       67.84     39.84 o 
  -7   9   8        8.29       44.65     34.14 o 
  -6   9   8      206.41      351.29    113.03 o 
  -5   9   8       35.15       83.37     39.46 o 
  -4   9   8      130.41      194.10     59.44 o 
  -3   9   8       25.00       50.59     24.33 o 
  -2   9   8      135.78      144.89     28.96 o 
  -1   9   8       87.22      151.97     28.10 o 
   0   9   8       15.48       34.66     22.23 o 
   1   9   8      160.21      167.79     28.71 o 
   2   9   8       38.18       27.04     22.05 o 
   3   9   8       37.34       65.38     21.85 o 
   4   9   8        7.30        3.26     18.90 o 
   5   9   8      136.30       59.06     36.21 o 
 -28   1   9        3.57        1.52     19.40 o 
 -27   1   9        6.43       42.68     24.89 o 
 -26   1   9       54.32       72.27     30.68 o 
 -25   1   9      176.58      204.61     28.54 o 
 -24   1   9      117.79       96.91     23.37 o 
 -23   1   9       15.73       21.52     18.29 o 
 -22   1   9      249.34      195.84     26.29 o 
 -21   1   9      198.02      228.97     26.72 o 
 -20   1   9      779.88      741.95     32.25 o 
 -19   1   9       42.86       60.39     16.24 o 
 -18   1   9        0.32       -9.26     13.25 o 
 -17   1   9       66.11       54.00     15.19 o 
 -16   1   9      869.70      817.50     29.64 o 
 -15   1   9      228.26      293.08     22.57 o 
 -14   1   9       91.43       97.61      9.83 o 
 -13   1   9      106.23      117.77     11.20 o 
 -12   1   9      868.65      861.47     27.16 o 
 -11   1   9       36.58       48.80      8.26 o 
 -10   1   9      516.29      495.46     16.13 o 
  -9   1   9      312.91      284.38     14.60 o 
  -8   1   9       17.61        7.24      6.64 o 
  -7   1   9     6511.99     6475.58     80.96 o 
  -6   1   9     6122.67     6367.45     79.57 o 
  -5   1   9      382.61      399.11     15.90 o 
  -4   1   9       11.20        6.67      6.59 o 
  -3   1   9     6742.50     6773.23     82.76 o 
  -2   1   9     1086.86     1024.18     21.10 o 
  -1   1   9     7471.28     7860.10     94.25 o 
   0   1   9      452.17      467.95     14.68 o 
   1   1   9      467.89      588.99     18.42 o 
   2   1   9      625.02      645.93     22.97 o 
   3   1   9     1989.92     1900.71     34.12 o 
   4   1   9      191.13      207.56     13.29 o 
   5   1   9     1276.67     1214.65     27.54 o 
   6   1   9        4.14       15.82      8.70 o 
   7   1   9      147.14      113.23     13.03 o 
   8   1   9       35.89       42.35     10.90 o 
   9   1   9     1221.85     1254.53     58.92 o 
  10   1   9      316.62      305.20     19.55 o 
  11   1   9        3.55       -4.95     10.96 o 
  12   1   9     1160.99     1136.49     33.00 o 
  13   1   9      542.08      557.10     24.77 o 
  14   1   9      584.74      577.25     26.26 o 
  15   1   9      402.81      359.07     27.32 o 
  16   1   9      220.26      196.42     22.20 o 
  17   1   9        0.97       22.57     15.49 o 
  18   1   9      115.06       91.58     19.12 o 
  19   1   9       11.75       59.73     20.49 o 
  20   1   9       13.04       14.31     15.19 o 
  21   1   9       66.93       78.41     19.59 o 
  22   1   9       10.21        8.92     17.96 o 
 -28   2   9        1.98       -2.75     20.91 o 
 -27   2   9        2.56       12.26     20.36 o 
 -26   2   9        1.51        5.19     18.70 o 
 -25   2   9        8.51        9.45     19.01 o 
 -24   2   9        1.63       -1.34     19.92 o 
 -23   2   9       27.16       35.16     19.39 o 
 -22   2   9      111.54      114.85     20.37 o 
 -21   2   9       76.80       52.47     16.77 o 
 -20   2   9       72.26       68.18     17.53 o 
 -19   2   9      302.77      303.47     25.07 o 
 -18   2   9       91.70       91.34     17.69 o 
 -17   2   9       34.21       49.42     15.60 o 
 -16   2   9      112.98      100.09     17.10 o 
 -15   2   9      493.15      477.13     24.26 o 
 -14   2   9      224.89      232.21     20.16 o 
 -13   2   9     2064.97     2003.27     45.06 o 
 -12   2   9       19.58       10.37     10.97 o 
 -11   2   9        0.31       -7.31      9.25 o 
 -10   2   9      193.89      201.00     10.95 o 
  -9   2   9      463.85      406.21     17.30 o 
  -8   2   9      199.19      180.74     17.97 o 
  -7   2   9      622.32      601.28     17.77 o 
  -6   2   9     2040.97     2075.52     34.87 o 
  -5   2   9     1835.11     2047.54     35.71 o 
  -4   2   9      513.09      409.45     21.39 o 
  -3   2   9      300.05      230.82     15.07 o 
  -2   2   9      263.76      300.05     16.61 o 
  -1   2   9      354.92      338.46     16.49 o 
   0   2   9     1768.75     1597.05     52.04 o 
   1   2   9      350.11      336.90     16.84 o 
   2   2   9       17.32        6.96      6.40 o 
   3   2   9       18.61       10.48      8.24 o 
   4   2   9     1106.66     1132.11     25.55 o 
   5   2   9        3.04        7.51      7.32 o 
   6   2   9      188.85      215.62     14.30 o 
   7   2   9        5.66        0.55      8.95 o 
   8   2   9       73.53       65.87     11.50 o 
   9   2   9      813.16      793.22     26.46 o 
  10   2   9     1681.76     1497.12     43.52 o 
  11   2   9      417.23      426.60     25.70 o 
  12   2   9       19.75       14.49     14.52 o 
  13   2   9     1140.58     1022.68     36.49 o 
  14   2   9       13.12       14.92     14.66 o 
  15   2   9        9.51        6.52     13.64 o 
  16   2   9      375.69      363.63     31.80 o 
  17   2   9       61.11       74.79     20.32 o 
  18   2   9        0.11       11.60     16.17 o 
  19   2   9        9.92       25.21     18.43 o 
  20   2   9       30.32       56.67     19.00 o 
  21   2   9       61.26       62.39     19.52 o 
  22   2   9       24.02       33.15     38.87 o 
 -27   3   9        3.61        3.79     23.38 o 
 -26   3   9        0.48      -20.41     20.41 o 
 -25   3   9        1.66        1.22     18.83 o 
 -24   3   9      666.88      668.54     34.71 o 
 -23   3   9      165.76      217.38     25.67 o 
 -22   3   9       99.37       87.14     29.73 o 
 -21   3   9       18.94       41.99     16.55 o 
 -20   3   9      181.36      183.01     22.20 o 
 -19   3   9      100.48       64.82     17.49 o 
 -18   3   9       15.73       18.33     20.98 o 
 -17   3   9      987.12      953.86     59.64 o 
 -16   3   9      588.26      589.85     27.82 o 
 -15   3   9      672.64      703.37     30.05 o 
 -14   3   9      207.53      227.18     22.24 o 
 -13   3   9      647.68      564.60     38.44 o 
 -12   3   9      284.59      283.12     21.49 o 
 -11   3   9      173.87      157.36     17.50 o 
 -10   3   9      158.38      152.01     12.52 o 
  -9   3   9     1062.03      951.89     23.73 o 
  -8   3   9     1120.31     1180.72     26.84 o 
  -7   3   9      256.43      278.24     19.73 o 
  -6   3   9      216.85      227.99     14.04 o 
  -5   3   9       15.52       -7.60      7.60 o 
  -4   3   9     1227.58     1103.33     23.61 o 
  -3   3   9      103.77      131.29     13.79 o 
  -2   3   9      959.99      855.39     25.89 o 
  -1   3   9        1.64        2.83      8.80 o 
   0   3   9     2242.37     2352.29     50.10 o 
   1   3   9      148.49      153.02     20.03 o 
   2   3   9     2958.98     2880.74     44.49 o 
   3   3   9      486.75      552.57     17.50 o 
   4   3   9      125.36      137.14     12.80 o 
   5   3   9      162.41      165.52     16.43 o 
   6   3   9     1197.32     1212.77     36.03 o 
   7   3   9      215.14      229.49     19.88 o 
   8   3   9       36.42       51.01     14.15 o 
   9   3   9      390.13      397.43     24.64 o 
  10   3   9      603.04      521.01     26.67 o 
  11   3   9      397.53      380.11     25.76 o 
  12   3   9       87.84      102.73     17.95 o 
  13   3   9      135.20      104.52     22.57 o 
  14   3   9      100.74       78.49     18.20 o 
  15   3   9      451.32      410.87     29.19 o 
  16   3   9      119.10      123.19     20.85 o 
  17   3   9       14.23        2.68     16.60 o 
  18   3   9       69.99       67.52     26.92 o 
  19   3   9      134.89       96.62     20.27 o 
  20   3   9        0.53       21.34     22.63 o 
  21   3   9       15.62       98.91     23.52 o 
 -26   4   9      135.27      130.72     32.46 o 
 -25   4   9        1.67       36.58     20.42 o 
 -24   4   9        1.29       11.22     20.09 o 
 -23   4   9       43.62       16.68     17.71 o 
 -22   4   9      216.11      291.23     27.73 o 
 -21   4   9        0.36      -14.09     14.09 o 
 -20   4   9      182.05      192.84     26.16 o 
 -19   4   9       19.13       38.90     16.83 o 
 -18   4   9       22.09       20.06     15.59 o 
 -17   4   9      774.24      711.97     38.19 o 
 -16   4   9      294.26      328.64     26.79 o 
 -15   4   9      864.91      724.45     31.10 o 
 -14   4   9      130.41      159.33     20.97 o 
 -13   4   9     2386.32     2117.99     62.54 o 
 -12   4   9      804.90      754.88     39.77 o 
 -11   4   9     1285.63     1197.05     35.60 o 
 -10   4   9      852.30      902.57     24.98 o 
  -9   4   9       12.99        9.53     12.66 o 
  -8   4   9      295.90      314.88     17.21 o 
  -7   4   9       31.11       37.66     14.25 o 
  -6   4   9      869.69      832.77     25.04 o 
  -5   4   9      181.23      198.16     14.67 o 
  -4   4   9       37.20       43.41      9.84 o 
  -3   4   9        0.51        6.39      8.47 o 
  -2   4   9     3329.77     3106.31     49.28 o 
  -1   4   9       85.40       66.51      9.77 o 
   0   4   9     1138.21     1173.61     34.92 o 
   1   4   9      323.41      286.59     18.80 o 
   2   4   9     1936.14     1960.67     70.14 o 
   3   4   9       55.03       72.21     11.92 o 
   4   4   9     1882.55     1808.95     41.81 o 
   5   4   9      298.29      305.93     21.98 o 
   6   4   9      117.79      113.45     16.06 o 
   7   4   9      855.13      867.61     40.52 o 
   8   4   9     1406.45     1332.18     42.52 o 
   9   4   9      359.91      371.92     39.87 o 
  10   4   9       56.61       70.54     15.78 o 
  11   4   9      152.82      187.29     20.43 o 
  12   4   9       40.81       38.53     14.97 o 
  13   4   9      829.44      769.80     33.95 o 
  14   4   9      311.97      334.71     33.30 o 
  15   4   9      113.82      106.85     23.28 o 
  16   4   9       14.67      -14.92     17.08 o 
  17   4   9      458.21      450.38     38.36 o 
  18   4   9        4.77       17.13     19.31 o 
  19   4   9      125.46       85.06     32.47 o 
  20   4   9       86.50      136.73     31.43 o 
 -25   5   9       10.78       18.37     30.83 o 
 -24   5   9        4.10      -12.87     26.21 o 
 -23   5   9       24.65       10.78     20.50 o 
 -22   5   9        4.31       17.04     20.74 o 
 -21   5   9        5.01        6.53     19.05 o 
 -20   5   9       90.56       51.74     21.36 o 
 -19   5   9      366.31      389.40     29.28 o 
 -18   5   9       20.06       11.78     20.80 o 
 -17   5   9        0.01       -0.53     14.15 o 
 -16   5   9      491.67      438.07     29.98 o 
 -15   5   9       30.85       23.71     15.73 o 
 -14   5   9       41.69       38.53     15.99 o 
 -13   5   9      617.32      577.65     29.23 o 
 -12   5   9      523.80      478.23     28.19 o 
 -11   5   9      201.84      210.00     21.33 o 
 -10   5   9      525.58      501.62     27.27 o 
  -9   5   9        3.77       12.16     11.31 o 
  -8   5   9       95.48      114.46     14.77 o 
  -7   5   9      233.90      236.97     18.03 o 
  -6   5   9      518.59      558.29     22.46 o 
  -5   5   9       39.06       62.56     12.71 o 
  -4   5   9      389.75      422.61     20.04 o 
  -3   5   9       29.19       29.71     12.60 o 
  -2   5   9        7.08       12.28     12.59 o 
  -1   5   9      157.95      161.78     17.68 o 
   0   5   9       35.43       59.22     13.59 o 
   1   5   9        5.52       13.38     13.97 o 
   2   5   9        0.92        2.74     13.97 o 
   3   5   9        1.44       -5.28     14.41 o 
   4   5   9       34.68       38.67     16.62 o 
   5   5   9      306.88      379.53     37.28 o 
   6   5   9      155.41      113.11     22.54 o 
   7   5   9      245.64      221.57     27.35 o 
   8   5   9       15.17        2.16     16.51 o 
   9   5   9       15.80       35.02     19.01 o 
  10   5   9      112.40       82.12     21.75 o 
  11   5   9       88.18       62.78     20.59 o 
  12   5   9        2.88       -8.73     18.22 o 
  13   5   9       23.97       18.47     17.92 o 
  14   5   9       45.15       22.28     19.28 o 
  15   5   9       70.97       67.64     31.81 o 
  16   5   9        0.39       -0.27     26.87 o 
  17   5   9       11.80       23.76     19.62 o 
  18   5   9       37.47       68.98     36.47 o 
 -23   6   9        0.28       10.00     78.39 o 
 -22   6   9        2.55      -20.82     20.82 o 
 -21   6   9       11.36       10.01     21.50 o 
 -20   6   9        6.14       32.26     26.33 o 
 -19   6   9        0.57       13.16     23.84 o 
 -18   6   9       33.17       18.72     29.53 o 
 -17   6   9      168.34      182.98     27.40 o 
 -16   6   9       41.70       59.67     18.41 o 
 -15   6   9       78.41       65.97     22.56 o 
 -14   6   9       16.92       22.70     14.96 o 
 -13   6   9       37.69       63.06     16.94 o 
 -12   6   9        1.22       -2.62     14.40 o 
 -11   6   9      897.32      844.73     41.72 o 
 -10   6   9      342.70      407.68     31.38 o 
  -9   6   9      587.31      594.69     29.26 o 
  -8   6   9       79.04       69.58     15.87 o 
  -7   6   9     1201.29     1104.71     37.08 o 
  -6   6   9      584.76      538.01     28.47 o 
  -5   6   9      450.07      427.40     27.36 o 
  -4   6   9        7.67       -4.27     13.32 o 
  -3   6   9      491.06      478.10     27.89 o 
  -2   6   9       16.54       13.42     16.28 o 
  -1   6   9      148.11      177.78     26.88 o 
   0   6   9        0.41       12.28     14.83 o 
   1   6   9      233.75      224.11     26.19 o 
   2   6   9      190.02      197.67     25.63 o 
   3   6   9       85.98       81.27     19.69 o 
   4   6   9      267.67      281.03     28.88 o 
   5   6   9      585.70      612.70     36.25 o 
   6   6   9      102.64       57.98     19.69 o 
   7   6   9       25.34       28.84     19.71 o 
   8   6   9      351.75      343.43     33.88 o 
   9   6   9       82.80       30.43     20.86 o 
  10   6   9       64.76       37.24     21.25 o 
  11   6   9       28.10       39.35     20.38 o 
  12   6   9        9.07       15.61     20.31 o 
  13   6   9       42.07       34.06     20.85 o 
  14   6   9       38.36       38.00     21.96 o 
  15   6   9       15.94        6.77     18.61 o 
  16   6   9        0.45        1.12     20.35 o 
 -20   7   9        1.28        8.45     19.87 o 
 -19   7   9      106.17      126.53     26.29 o 
 -18   7   9       21.88       34.70     22.21 o 
 -17   7   9        2.05       11.19     21.94 o 
 -16   7   9       66.14      122.81     29.87 o 
 -15   7   9      116.21       76.07     36.36 o 
 -14   7   9        0.01        2.60     20.78 o 
 -13   7   9        1.50      -11.07     17.47 o 
 -12   7   9        0.16       10.34     17.54 o 
 -11   7   9       27.03       45.24     18.43 o 
 -10   7   9       43.65       80.58     20.53 o 
  -9   7   9      176.08      126.30     28.72 o 
  -8   7   9        3.42       28.84     17.81 o 
  -7   7   9        0.42       22.76     18.41 o 
  -6   7   9       62.92       67.88     24.93 o 
  -5   7   9      102.04      111.63     23.58 o 
  -4   7   9      160.65      171.34     26.09 o 
  -3   7   9        3.46       30.74     19.98 o 
  -2   7   9        0.54       35.01     21.75 o 
  -1   7   9       28.84       45.74     17.94 o 
   0   7   9      383.83      390.23     35.08 o 
   1   7   9       95.13      119.93     26.23 o 
   2   7   9      210.69      221.70     28.59 o 
   3   7   9       42.53       67.53     21.87 o 
   4   7   9      169.26      192.35     26.27 o 
   5   7   9      106.61      109.57     26.80 o 
   6   7   9      143.90      118.95     41.15 o 
   7   7   9      169.02      202.76     28.08 o 
   8   7   9       12.75       44.55     20.15 o 
   9   7   9        7.12        1.31     20.77 o 
  10   7   9        0.01        7.65     18.64 o 
  11   7   9        0.02      -14.25     19.83 o 
  12   7   9       15.51       48.83     21.87 o 
  13   7   9        0.76      -20.39     31.05 o 
 -16   8   9        0.03       31.65     25.93 o 
 -15   8   9        0.04        4.01     21.99 o 
 -14   8   9       90.86      147.74     40.44 o 
 -13   8   9       39.21       45.34     27.48 o 
 -12   8   9      130.86      155.91     35.22 o 
 -11   8   9       36.68       47.50     22.79 o 
 -10   8   9       84.57       79.49     30.42 o 
  -9   8   9       31.24       52.34     21.60 o 
  -8   8   9      498.93      574.04     49.17 o 
  -7   8   9      215.13      227.34     46.15 o 
  -6   8   9       27.07       35.44     24.59 o 
  -5   8   9       51.07      116.81     25.03 o 
  -4   8   9      133.59      214.89     33.77 o 
  -3   8   9      370.82      431.97     45.17 o 
  -2   8   9      130.12      131.78     26.57 o 
  -1   8   9      164.71      189.55     29.14 o 
   0   8   9       28.53       31.48     35.81 o 
   1   8   9     1057.37     1149.69     51.38 o 
   2   8   9       16.25        8.85     31.15 o 
   3   8   9       25.98       11.47     32.03 o 
   4   8   9        8.20       10.17     19.89 o 
   5   8   9      419.03      476.13     41.01 o 
   6   8   9      287.95      318.35     34.49 o 
   7   8   9        9.07       -8.49     27.60 o 
   8   8   9       30.51       30.89     20.87 o 
   9   8   9        3.08      -19.81     19.81 o 
  10   8   9      109.55      105.17     30.79 o 
 -10   9   9       23.61       43.04     51.27 o 
  -9   9   9      146.88      202.12     49.37 o 
  -8   9   9       70.27      114.04     41.38 o 
  -7   9   9        0.99       27.52     32.67 o 
  -6   9   9       52.54       90.39     43.50 o 
  -5   9   9       29.77       68.84     31.64 o 
  -4   9   9       24.98       78.12     36.44 o 
  -3   9   9       44.04       45.24     37.20 o 
  -2   9   9       71.90      104.31     37.89 o 
  -1   9   9       48.18       76.11     30.86 o 
   0   9   9      148.43      136.24     26.86 o 
   1   9   9        8.16      -18.35     18.35 o 
   2   9   9       54.12       75.07     25.22 o 
   3   9   9       23.52       46.07     30.17 o 
 -29   0  10       24.11       20.15     42.68 o 
 -28   0  10       11.49       14.14     30.13 o 
 -27   0  10       12.23       46.99     32.91 o 
 -26   0  10      427.68      415.04     53.22 o 
 -25   0  10       84.90       45.32     31.11 o 
 -24   0  10      336.36      319.19     47.82 o 
 -23   0  10      165.15      185.14     38.63 o 
 -22   0  10       32.86       49.60     26.76 o 
 -21   0  10       38.37       63.35     27.70 o 
 -20   0  10     2656.19     2030.69     84.98 o 
 -19   0  10      295.73      362.34     44.32 o 
 -18   0  10      774.96      799.86     51.72 o 
 -17   0  10      462.09      448.96     28.08 o 
 -16   0  10     1950.41     1904.88     62.14 o 
 -15   0  10       57.52       50.41     15.30 o 
 -14   0  10      516.20      494.71     25.27 o 
 -13   0  10     2036.06     2020.27     68.91 o 
 -12   0  10     1380.75     1515.89     43.16 o 
 -11   0  10      253.46      307.58     20.55 o 
 -10   0  10      331.10      328.34     35.97 o 
  -9   0  10      452.60      472.97     27.45 o 
  -8   0  10     1021.68     1035.01     44.53 o 
  -7   0  10    11508.59    11554.51    189.50 o 
  -6   0  10     1828.38     1778.94     45.48 o 
  -5   0  10    12696.21    13122.88    210.97 o 
  -4   0  10      230.24      209.62     18.06 o 
  -3   0  10      116.36      153.99     16.60 o 
  -2   0  10      480.16      456.92     22.41 o 
  -1   0  10     5546.57     5403.90     99.23 o 
   0   0  10       19.00       54.72     12.26 o 
   1   0  10     7387.33     7999.47    139.31 o 
   2   0  10      796.71      965.24     36.94 o 
   3   0  10        1.11       -4.29      9.47 o 
   4   0  10      788.59      794.73     31.33 o 
   5   0  10     2168.43     2346.06     59.34 o 
   6   0  10      456.55      493.97     27.20 o 
   7   0  10      305.28      324.17     26.58 o 
   8   0  10       79.94       86.42     18.82 o 
   9   0  10        5.34       -1.23     14.84 o 
  10   0  10     3218.12     3173.35     79.93 o 
  11   0  10      115.45      145.13     23.54 o 
  12   0  10        4.21       -5.16     19.71 o 
  13   0  10      117.63      108.46     25.50 o 
  14   0  10     1052.81     1026.64     46.56 o 
  15   0  10        0.22        1.89     18.05 o 
  16   0  10      121.66      168.55     28.25 o 
  17   0  10       39.37        9.06     21.32 o 
  18   0  10       65.42       35.82     25.78 o 
  19   0  10      354.52      329.67     47.04 o 
  20   0  10       27.47       22.19     25.86 o 
  21   0  10       11.95       10.53     23.52 o 
 -28   1  10        2.55       16.18     26.83 o 
 -27   1  10       11.18       32.74     23.08 o 
 -26   1  10        2.40        4.09     19.55 o 
 -25   1  10        0.35        8.67     19.20 o 
 -24   1  10       50.84       35.75     19.72 o 
 -23   1  10        0.06      -10.32     21.67 o 
 -22   1  10       83.89      104.54     23.07 o 
 -21   1  10      261.88      230.09     27.37 o 
 -20   1  10      386.33      369.32     32.26 o 
 -19   1  10      861.02      818.54     32.74 o 
 -18   1  10        7.42       36.05     14.48 o 
 -17   1  10      241.91      292.99     22.78 o 
 -16   1  10      355.70      354.85     25.19 o 
 -15   1  10      238.15      269.72     21.87 o 
 -14   1  10        1.24       -3.85      8.48 o 
 -13   1  10       13.07        3.31      7.45 o 
 -12   1  10     1247.95     1134.00     30.45 o 
 -11   1  10     4215.01     4437.50     68.67 o 
 -10   1  10      741.67      820.30     21.18 o 
  -9   1  10      720.79      674.25     21.68 o 
  -8   1  10       17.80       -2.44      6.65 o 
  -7   1  10       57.96       71.51      9.32 o 
  -6   1  10     4689.17     5103.51     67.54 o 
  -5   1  10       16.04       25.56      7.84 o 
  -4   1  10     1813.44     2039.92     34.29 o 
  -3   1  10      176.69      221.25     13.66 o 
  -2   1  10     1217.49     1136.79     23.53 o 
  -1   1  10      993.51     1059.56     24.63 o 
   0   1  10     4491.83     4733.79     63.60 o 
   1   1  10        0.13        3.83      6.65 o 
   2   1  10     2452.22     2341.42     39.32 o 
   3   1  10      782.93      828.39     21.87 o 
   4   1  10      442.42      462.28     17.65 o 
   5   1  10      206.58      241.86     15.27 o 
   6   1  10     2846.07     2883.99     49.01 o 
   7   1  10       84.71       74.35     12.36 o 
   8   1  10     2062.49     2121.16     42.53 o 
   9   1  10      175.42      173.78     16.28 o 
  10   1  10      172.08      187.96     17.39 o 
  11   1  10       38.06       37.28     13.35 o 
  12   1  10     1305.81     1297.89     39.91 o 
  13   1  10      514.33      503.91     29.49 o 
  14   1  10       78.51       74.58     19.46 o 
  15   1  10      138.19      140.98     20.00 o 
  16   1  10      129.54      116.29     19.92 o 
  17   1  10       83.10       92.22     19.17 o 
  18   1  10        8.77       10.48     18.02 o 
  19   1  10       17.79        9.84     18.89 o 
  20   1  10        0.25       28.24     17.05 o 
  21   1  10      110.44      173.98     26.24 o 
 -28   2  10        0.06       26.85     20.20 o 
 -27   2  10        0.09       63.03     21.18 o 
 -26   2  10        0.10       38.44     20.21 o 
 -25   2  10      117.57      104.72     24.50 o 
 -24   2  10       97.38       85.25     23.58 o 
 -23   2  10        0.66       30.38     19.64 o 
 -22   2  10       45.06       38.92     16.82 o 
 -21   2  10       64.25       45.10     16.77 o 
 -20   2  10        0.01        7.36     14.23 o 
 -19   2  10        1.70      -15.72     15.72 o 
 -18   2  10       22.91       15.56     14.42 o 
 -17   2  10     1500.09     1433.43     41.55 o 
 -16   2  10      449.39      416.81     25.39 o 
 -15   2  10      729.08      799.84     30.23 o 
 -14   2  10       13.48        8.86     11.98 o 
 -13   2  10      401.63      393.83     22.39 o 
 -12   2  10      165.93      178.11     17.63 o 
 -11   2  10     1325.90     1412.19     30.82 o 
 -10   2  10      327.21      329.81     14.45 o 
  -9   2  10       35.96       40.87      8.52 o 
  -8   2  10     2134.95     2048.27     35.94 o 
  -7   2  10       11.14       19.45      7.52 o 
  -6   2  10     6145.77     6508.26     83.01 o 
  -5   2  10      717.04      823.47     20.23 o 
  -4   2  10     2578.58     2609.73     47.74 o 
  -3   2  10        9.26       19.18      9.21 o 
  -2   2  10      133.09       97.93     15.86 o 
  -1   2  10       13.77       34.89     10.15 o 
   0   2  10      461.76      479.29     28.21 o 
   1   2  10       73.97       88.17     12.16 o 
   2   2  10     1061.03     1022.77     23.10 o 
   3   2  10       99.22      108.37     11.57 o 
   4   2  10      505.43      468.02     17.13 o 
   5   2  10      804.96      823.90     22.97 o 
   6   2  10      269.40      326.79     27.30 o 
   7   2  10        6.31        1.12      9.69 o 
   8   2  10      479.25      490.55     20.88 o 
   9   2  10     1365.41     1273.98     32.57 o 
  10   2  10      203.17      205.54     20.37 o 
  11   2  10     1196.52     1126.86     53.98 o 
  12   2  10       54.61       77.77     17.17 o 
  13   2  10       62.23       69.43     21.38 o 
  14   2  10       81.80      114.05     18.67 o 
  15   2  10      328.34      329.75     27.85 o 
  16   2  10      113.98      144.15     21.85 o 
  17   2  10      225.80      275.28     26.60 o 
  18   2  10        3.90       -8.15     19.94 o 
  19   2  10       11.48        9.70     23.90 o 
  20   2  10       24.08       31.56     18.62 o 
  21   2  10       14.00       34.05     20.93 o 
 -27   3  10       10.30       50.68     23.78 o 
 -26   3  10       19.05       47.12     22.12 o 
 -25   3  10       92.98       81.25     23.20 o 
 -24   3  10       10.33        7.81     21.09 o 
 -23   3  10      143.09      171.59     23.88 o 
 -22   3  10      109.08      114.87     23.67 o 
 -21   3  10       57.01       39.81     17.25 o 
 -20   3  10       10.41       15.32     15.31 o 
 -19   3  10      201.00      141.46     20.39 o 
 -18   3  10       79.64      104.82     19.79 o 
 -17   3  10       59.01       23.54     14.67 o 
 -16   3  10       12.17        2.02     15.75 o 
 -15   3  10     1780.87     1656.45     44.71 o 
 -14   3  10      285.36      357.40     25.07 o 
 -13   3  10     1056.72      944.95     51.99 o 
 -12   3  10      147.37      117.17     16.56 o 
 -11   3  10      242.78      313.52     21.88 o 
 -10   3  10      262.15      296.60     24.49 o 
  -9   3  10      199.69      218.89     14.01 o 
  -8   3  10        1.53       11.67      8.60 o 
  -7   3  10       32.15       17.39      8.32 o 
  -6   3  10      352.13      353.98     15.81 o 
  -5   3  10       20.30       39.69      9.84 o 
  -4   3  10       55.64       66.39     11.83 o 
  -3   3  10        0.18        5.79      8.61 o 
  -2   3  10        9.49        8.18      8.86 o 
  -1   3  10      736.70      770.54     25.53 o 
   0   3  10      126.44      127.63     13.70 o 
   1   3  10      343.95      347.14     18.11 o 
   2   3  10      268.29      291.46     18.51 o 
   3   3  10       43.29       52.05     10.64 o 
   4   3  10      578.56      621.45     19.27 o 
   5   3  10      301.95      366.78     20.70 o 
   6   3  10      603.61      605.15     28.28 o 
   7   3  10       34.01       49.18     13.09 o 
   8   3  10        0.41        4.41     12.50 o 
   9   3  10      257.99      264.60     24.13 o 
  10   3  10       29.71       26.07     13.74 o 
  11   3  10       35.75       28.91     14.99 o 
  12   3  10        4.59       -8.65     13.42 o 
  13   3  10       34.57        1.49     19.68 o 
  14   3  10       13.55       24.43     15.47 o 
  15   3  10      308.33      306.13     30.22 o 
  16   3  10       17.95       15.13     16.12 o 
  17   3  10       25.93       56.32     19.42 o 
  18   3  10       16.82      -12.11     20.84 o 
  19   3  10       93.85      147.12     26.03 o 
  20   3  10       18.68       -1.24     19.50 o 
 -26   4  10       11.01       24.84     24.98 o 
 -25   4  10        0.08      -18.88     18.88 o 
 -24   4  10      107.91      136.29     26.52 o 
 -23   4  10      279.25      298.26     28.89 o 
 -22   4  10       28.28       37.28     18.77 o 
 -21   4  10      117.15      113.49     20.89 o 
 -20   4  10       72.80       57.25     17.09 o 
 -19   4  10      607.09      599.20     30.82 o 
 -18   4  10      192.74      168.16     21.84 o 
 -17   4  10      387.69      400.07     29.84 o 
 -16   4  10        4.23       29.16     16.08 o 
 -15   4  10      241.70      227.73     23.57 o 
 -14   4  10      401.45      336.31     25.71 o 
 -13   4  10      547.77      546.81     34.47 o 
 -12   4  10      163.54      166.18     19.47 o 
 -11   4  10      115.13      110.43     17.06 o 
 -10   4  10       80.75       61.46     13.19 o 
  -9   4  10       56.51       65.45     11.75 o 
  -8   4  10      442.59      427.13     18.91 o 
  -7   4  10      438.46      458.02     19.05 o 
  -6   4  10      153.50      155.88     13.05 o 
  -5   4  10        4.66        5.34      9.57 o 
  -4   4  10      148.34      140.15     11.88 o 
  -3   4  10       86.79      111.99     14.89 o 
  -2   4  10      273.48      261.66     23.78 o 
  -1   4  10      494.11      518.85     38.48 o 
   0   4  10       38.95       45.11     14.92 o 
   1   4  10     1713.50     1565.68     38.04 o 
   2   4  10     1892.94     1804.37     51.94 o 
   3   4  10        0.65        0.86     14.29 o 
   4   4  10       97.54      102.18     20.15 o 
   5   4  10     1803.81     1643.63     51.40 o 
   6   4  10     1061.18     1021.25     41.71 o 
   7   4  10      113.47      103.93     20.53 o 
   8   4  10        1.39      -15.34     15.34 o 
   9   4  10       17.68       26.26     18.64 o 
  10   4  10       21.29        6.93     16.16 o 
  11   4  10      164.18      148.20     31.51 o 
  12   4  10        0.42       -6.58     14.86 o 
  13   4  10       24.65       16.13     32.21 o 
  14   4  10       43.00       50.88     20.87 o 
  15   4  10       55.91       79.77     21.74 o 
  16   4  10        5.98       26.45     22.10 o 
  17   4  10        8.25      -13.55     18.78 o 
  18   4  10        0.02       -1.95     26.45 o 
  19   4  10       49.57       70.17     28.64 o 
 -24   5  10        3.84       -4.71     18.58 o 
 -23   5  10       47.36       46.15     25.07 o 
 -22   5  10        3.96      -18.06     18.06 o 
 -21   5  10       28.85       14.10     18.84 o 
 -20   5  10       22.52       36.63     18.10 o 
 -19   5  10       36.27       75.62     18.53 o 
 -18   5  10      173.60      156.88     21.91 o 
 -17   5  10      732.67      648.72     32.14 o 
 -16   5  10       12.75       13.44     14.87 o 
 -15   5  10       54.47       75.33     17.30 o 
 -14   5  10      737.25      831.37     60.92 o 
 -13   5  10        3.50      -13.76     13.76 o 
 -12   5  10      737.55      719.03     31.16 o 
 -11   5  10     1446.04     1389.26     41.45 o 
 -10   5  10     1319.53     1308.44     51.70 o 
  -9   5  10      270.66      319.11     24.75 o 
  -8   5  10        7.94       22.26     11.87 o 
  -7   5  10      799.90      781.50     36.66 o 
  -6   5  10     1721.44     1718.73     44.60 o 
  -5   5  10      435.52      447.95     25.88 o 
  -4   5  10     1167.24     1082.10     40.61 o 
  -3   5  10      113.27      129.01     17.21 o 
  -2   5  10     2347.19     2256.96     51.10 o 
  -1   5  10       30.02       37.89     15.16 o 
   0   5  10     2399.65     2289.94     61.44 o 
   1   5  10      172.83      140.01     22.16 o 
   2   5  10      809.11      794.88     58.50 o 
   3   5  10        3.98       -0.25     14.29 o 
   4   5  10     1779.52     1568.41     53.16 o 
   5   5  10     1451.10     1308.78     48.02 o 
   6   5  10       13.20        1.95     17.74 o 
   7   5  10      194.97      220.29     27.53 o 
   8   5  10      116.54      104.90     22.30 o 
   9   5  10      231.44      235.48     28.94 o 
  10   5  10      164.22      133.97     25.41 o 
  11   5  10       10.35      -16.70     16.70 o 
  12   5  10       13.90       40.46     21.13 o 
  13   5  10      110.02      105.15     30.51 o 
  14   5  10        4.00        1.28     17.24 o 
  15   5  10       22.00       28.96     20.95 o 
  16   5  10       21.58       30.83     19.87 o 
  17   5  10       10.59       35.44     21.56 o 
 -22   6  10       10.44       38.02     29.70 o 
 -21   6  10       22.61       63.66     22.24 o 
 -20   6  10       86.03      103.23     30.94 o 
 -19   6  10       14.09       23.58     27.87 o 
 -18   6  10       20.86        9.91     18.05 o 
 -17   6  10       80.18       87.51     20.81 o 
 -16   6  10      217.43      231.34     34.69 o 
 -15   6  10      326.83      310.43     28.16 o 
 -14   6  10        4.38        8.42     15.28 o 
 -13   6  10       50.80       37.88     19.89 o 
 -12   6  10        2.28      -12.62     15.15 o 
 -11   6  10      430.65      398.37     43.08 o 
 -10   6  10        2.57        4.20     16.96 o 
  -9   6  10       64.68       80.58     25.47 o 
  -8   6  10        2.80        6.64     16.70 o 
  -7   6  10        4.36      -13.10     13.10 o 
  -6   6  10      776.94      734.13     32.97 o 
  -5   6  10      162.64      215.80     22.80 o 
  -4   6  10      221.47      245.27     23.92 o 
  -3   6  10       26.26        4.96     15.69 o 
  -2   6  10       78.50      113.86     21.40 o 
  -1   6  10        0.36        5.19     21.17 o 
   0   6  10      383.62      376.13     31.56 o 
   1   6  10      101.78      123.57     22.22 o 
   2   6  10      553.01      521.82     34.62 o 
   3   6  10        5.30        4.22     16.52 o 
   4   6  10      196.91      173.14     25.80 o 
   5   6  10      288.36      188.19     27.03 o 
   6   6  10      253.80      197.67     26.71 o 
   7   6  10        2.03      -14.05     16.12 o 
   8   6  10      416.15      425.50     50.93 o 
   9   6  10       17.14       46.71     21.48 o 
  10   6  10        4.27       22.07     18.68 o 
  11   6  10       24.68       55.72     21.67 o 
  12   6  10       12.72       43.46     20.38 o 
  13   6  10       11.56       18.47     19.14 o 
  14   6  10       13.80       35.26     19.78 o 
  15   6  10       14.77       48.32     25.37 o 
 -20   7  10        0.21       17.28     24.26 o 
 -19   7  10       73.95      112.25     30.35 o 
 -18   7  10      128.31      100.04     29.73 o 
 -17   7  10        2.89       11.80     38.61 o 
 -16   7  10        5.75       19.92     20.77 o 
 -15   7  10       51.83       15.41     21.62 o 
 -14   7  10      206.27      225.23     28.57 o 
 -13   7  10      123.63      102.57     22.73 o 
 -12   7  10        2.55       18.31     18.62 o 
 -11   7  10      267.82      257.22     37.15 o 
 -10   7  10        0.12       11.09     18.33 o 
  -9   7  10        9.62       15.81     18.80 o 
  -8   7  10       25.72       18.65     19.07 o 
  -7   7  10      178.58      211.08     27.83 o 
  -6   7  10       35.28       35.34     27.78 o 
  -5   7  10      121.53      126.73     24.46 o 
  -4   7  10       25.55       14.93     18.73 o 
  -3   7  10       94.27       93.42     23.20 o 
  -2   7  10       24.86      -11.03     17.02 o 
  -1   7  10       46.97       46.73     19.38 o 
   0   7  10      173.13      268.18     50.76 o 
   1   7  10        2.96        1.27     16.50 o 
   2   7  10      210.85      233.02     38.39 o 
   3   7  10       50.99       75.67     32.65 o 
   4   7  10       79.00      112.80     24.49 o 
   5   7  10        2.39        8.50     19.52 o 
   6   7  10      806.13      857.51     44.21 o 
   7   7  10       29.17       -2.50     17.93 o 
   8   7  10      100.28       83.41     22.89 o 
   9   7  10        0.15       10.48     17.15 o 
  10   7  10       48.58       87.44     24.24 o 
  11   7  10        4.94       61.33     23.42 o 
  12   7  10      102.28      139.65     44.54 o 
 -16   8  10        0.02        4.90     24.64 o 
 -15   8  10        0.55        5.44     24.02 o 
 -14   8  10       23.24       54.45     26.55 o 
 -13   8  10        0.01       -1.26     21.47 o 
 -12   8  10        7.18       31.85     24.32 o 
 -11   8  10       12.35       32.06     31.45 o 
 -10   8  10       56.48       66.71     42.09 o 
  -9   8  10        4.95       -1.38     22.19 o 
  -8   8  10        0.37       17.43     24.84 o 
  -7   8  10       17.30       41.06     26.30 o 
  -6   8  10       14.23       -3.14     25.40 o 
  -5   8  10       21.89       54.33     28.20 o 
  -4   8  10        8.55       21.25     24.43 o 
  -3   8  10        8.92       37.12     23.30 o 
  -2   8  10       23.48       47.75     21.92 o 
  -1   8  10        0.32       21.89     19.90 o 
   0   8  10       10.26        3.56     21.55 o 
   1   8  10        1.32       -8.19     19.45 o 
   2   8  10       10.74      -28.51     28.51 o 
   3   8  10       12.38        4.69     18.28 o 
   4   8  10        0.18       -3.25     18.43 o 
   5   8  10       48.20       35.08     20.13 o 
   6   8  10        5.89       12.96     32.75 o 
   7   8  10       12.15       22.59     20.17 o 
   8   8  10       31.27       52.49     22.82 o 
  -8   9  10        5.57       67.04     40.19 o 
  -7   9  10      116.90      172.25     37.81 o 
  -6   9  10        1.34       31.16     27.04 o 
  -5   9  10       19.03       59.02     34.76 o 
  -4   9  10       16.85       11.33     31.10 o 
  -3   9  10      183.60      241.32     36.23 o 
  -2   9  10       22.43       32.28     21.16 o 
  -1   9  10        2.02       40.10     21.41 o 
   0   9  10        0.44       -1.95     19.22 o 
   1   9  10       65.66       45.58     24.51 o 
 -28   1  11       74.39       44.36     23.92 o 
 -27   1  11       24.39        0.55     18.93 o 
 -26   1  11        3.66        3.78     18.88 o 
 -25   1  11       16.06       28.06     20.62 o 
 -24   1  11      833.52      790.45     42.51 o 
 -23   1  11        5.54        9.36     19.79 o 
 -22   1  11      119.62       91.69     21.67 o 
 -21   1  11       21.27       38.89     18.63 o 
 -20   1  11      257.32      299.08     30.46 o 
 -19   1  11      624.35      558.65     28.41 o 
 -18   1  11       83.10       97.92     16.87 o 
 -17   1  11       12.00       29.69     14.37 o 
 -16   1  11      147.73      159.90     18.50 o 
 -15   1  11      106.99      114.22     16.26 o 
 -14   1  11      148.23      164.93     12.40 o 
 -13   1  11      187.98      179.04     17.45 o 
 -12   1  11     2041.23     2106.10     37.98 o 
 -11   1  11       93.27      100.72     10.62 o 
 -10   1  11       90.44       99.92     10.59 o 
  -9   1  11      911.92      783.03     21.34 o 
  -8   1  11       55.96       54.33      9.79 o 
  -7   1  11      226.80      243.85     15.88 o 
  -6   1  11      385.68      326.63     14.99 o 
  -5   1  11     3351.80     3345.59     49.83 o 
  -4   1  11      324.87      353.36     14.78 o 
  -3   1  11     4270.63     4206.11     58.78 o 
  -2   1  11       39.98       28.84      7.85 o 
  -1   1  11      159.27      182.64     11.74 o 
   0   1  11     1664.20     1667.32     31.03 o 
   1   1  11      218.70      220.82     13.06 o 
   2   1  11       73.19       88.98     10.10 o 
   3   1  11       58.36       82.25     10.82 o 
   4   1  11      289.99      285.69     16.34 o 
   5   1  11      839.39      792.09     23.86 o 
   6   1  11     1152.65     1112.24     28.67 o 
   7   1  11        9.97       21.21     11.16 o 
   8   1  11        0.11       -1.84     10.37 o 
   9   1  11       10.73       23.20     12.13 o 
  10   1  11      950.50      986.62     30.50 o 
  11   1  11      196.07      197.40     19.07 o 
  12   1  11       39.08       49.19     14.32 o 
  13   1  11      628.04      583.94     36.03 o 
  14   1  11       14.99        2.58     14.02 o 
  15   1  11       13.67       18.56     18.19 o 
  16   1  11       13.82       28.28     16.43 o 
  17   1  11      115.02      114.49     23.71 o 
  18   1  11        2.75        2.46     16.23 o 
  19   1  11       84.00      141.12     22.72 o 
  20   1  11        3.24      -16.93     16.93 o 
 -28   2  11        4.02        3.94     20.83 o 
 -27   2  11        5.29       39.29     21.34 o 
 -26   2  11        0.06       25.43     35.38 o 
 -25   2  11        9.45        1.08     18.13 o 
 -24   2  11      135.87      154.18     25.60 o 
 -23   2  11      242.95      240.56     29.57 o 
 -22   2  11      281.99      294.61     30.98 o 
 -21   2  11      336.43      378.44     29.26 o 
 -20   2  11      100.79      100.08     18.52 o 
 -19   2  11      136.67      156.75     20.55 o 
 -18   2  11      266.16      302.35     24.88 o 
 -17   2  11      342.28      393.04     27.12 o 
 -16   2  11     1029.01      954.48     44.02 o 
 -15   2  11       38.66       51.64     14.40 o 
 -14   2  11      354.24      403.48     26.98 o 
 -13   2  11     1543.08     1402.27     37.61 o 
 -12   2  11      205.53      223.77     17.23 o 
 -11   2  11      200.16      165.36     12.39 o 
 -10   2  11      233.94      242.28     17.58 o 
  -9   2  11      678.89      580.99     18.65 o 
  -8   2  11       83.15       74.84     12.87 o 
  -7   2  11        3.37       21.33      7.94 o 
  -6   2  11     1595.44     1572.16     30.45 o 
  -5   2  11     1542.14     1646.97     30.54 o 
  -4   2  11      126.20      142.65     14.57 o 
  -3   2  11      967.13      934.82     27.72 o 
  -2   2  11        1.00       -8.88      8.88 o 
  -1   2  11      715.97      677.92     23.97 o 
   0   2  11      767.48      719.61     30.67 o 
   1   2  11      308.25      274.83     17.97 o 
   2   2  11     2110.24     2060.54     36.48 o 
   3   2  11       94.11      100.60     10.86 o 
   4   2  11      443.22      430.29     17.88 o 
   5   2  11        6.75       14.40      8.85 o 
   6   2  11      631.08      592.64     21.48 o 
   7   2  11        0.14       -0.38     10.13 o 
   8   2  11     2814.74     2803.92     50.98 o 
   9   2  11      782.44      759.61     30.25 o 
  10   2  11      552.03      478.32     29.79 o 
  11   2  11       11.16      -12.25     12.39 o 
  12   2  11      100.70       94.32     17.32 o 
  13   2  11      140.23      146.98     19.85 o 
  14   2  11       47.66       37.68     15.68 o 
  15   2  11        0.14        0.65     14.66 o 
  16   2  11        3.42       21.94     16.69 o 
  17   2  11      236.44      228.49     25.81 o 
  18   2  11        5.57       40.85     23.07 o 
  19   2  11       64.19       27.69     18.15 o 
  20   2  11        0.02        2.81     17.51 o 
 -27   3  11        1.31       44.71     22.96 o 
 -26   3  11       43.48       46.21     22.21 o 
 -25   3  11      146.82      131.29     26.99 o 
 -24   3  11       93.08       65.69     22.60 o 
 -23   3  11      128.95      160.73     26.30 o 
 -22   3  11       14.06       28.17     17.97 o 
 -21   3  11      468.50      444.60     31.53 o 
 -20   3  11      385.14      375.02     31.93 o 
 -19   3  11       77.50       72.89     17.17 o 
 -18   3  11      133.59      138.23     19.87 o 
 -17   3  11      140.99      150.68     22.57 o 
 -16   3  11      414.51      396.98     26.97 o 
 -15   3  11      112.63      100.26     18.11 o 
 -14   3  11       24.29       10.71     13.25 o 
 -13   3  11       28.39        5.71     12.74 o 
 -12   3  11     1899.95     1729.20     43.02 o 
 -11   3  11       22.03        1.29     11.50 o 
 -10   3  11      200.13      269.55     15.42 o 
  -9   3  11      522.94      580.49     19.81 o 
  -8   3  11      580.99      489.79     19.32 o 
  -7   3  11        8.21        8.40      8.42 o 
  -6   3  11      103.21       83.15     10.60 o 
  -5   3  11       42.68       32.04     11.14 o 
  -4   3  11       85.22       95.69     13.70 o 
  -3   3  11       48.44       55.12     12.19 o 
  -2   3  11      177.42      186.18     16.73 o 
  -1   3  11     1308.25     1124.33     31.49 o 
   0   3  11      136.72      127.40     14.64 o 
   1   3  11      550.09      540.14     22.68 o 
   2   3  11      252.20      246.70     18.77 o 
   3   3  11     1850.94     1792.95     41.57 o 
   4   3  11      467.18      472.18     26.03 o 
   5   3  11      503.06      507.86     25.37 o 
   6   3  11      320.73      294.19     20.31 o 
   7   3  11     4116.67     4342.50     88.58 o 
   8   3  11        0.24       37.55     13.53 o 
   9   3  11      128.83      167.36     18.48 o 
  10   3  11       37.36       31.04     18.55 o 
  11   3  11      643.50      624.51     36.28 o 
  12   3  11       91.41       97.96     21.99 o 
  13   3  11      446.02      460.71     37.10 o 
  14   3  11        0.20        6.65     17.86 o 
  15   3  11      139.52      125.30     25.16 o 
  16   3  11      195.92      245.80     30.49 o 
  17   3  11      244.45      227.04     29.82 o 
  18   3  11        4.31       12.15     19.00 o 
  19   3  11        1.62        8.26     17.68 o 
 -26   4  11       10.00      -20.66     22.13 o 
 -25   4  11       32.99       53.90     22.83 o 
 -24   4  11        0.46        2.87     16.99 o 
 -23   4  11       33.85       48.52     18.19 o 
 -22   4  11      235.44      221.96     24.70 o 
 -21   4  11      427.07      406.38     31.85 o 
 -20   4  11       21.59        4.11     15.03 o 
 -19   4  11       99.09      121.88     20.15 o 
 -18   4  11      332.70      305.48     26.82 o 
 -17   4  11      878.49      831.68     34.27 o 
 -16   4  11      371.59      357.30     26.10 o 
 -15   4  11       23.30       41.22     15.89 o 
 -14   4  11      404.56      392.34     35.16 o 
 -13   4  11       54.24       71.21     16.89 o 
 -12   4  11       68.44       70.44     16.53 o 
 -11   4  11       27.53       32.70     14.16 o 
 -10   4  11      279.17      258.70     28.97 o 
  -9   4  11      198.96      188.69     15.53 o 
  -8   4  11       73.16       61.52     11.91 o 
  -7   4  11       90.66       90.31     13.61 o 
  -6   4  11      213.22      195.55     19.52 o 
  -5   4  11      175.90      262.48     20.33 o 
  -4   4  11      500.62      487.75     23.15 o 
  -3   4  11     1071.73     1042.60     32.29 o 
  -2   4  11       35.25       25.05     13.20 o 
  -1   4  11       56.68       24.69     12.91 o 
   0   4  11     1880.44     1750.11     41.71 o 
   1   4  11      301.17      285.03     19.87 o 
   2   4  11     1023.23      962.76     38.13 o 
   3   4  11       41.21       51.43     17.26 o 
   4   4  11       96.22       77.10     18.91 o 
   5   4  11     1451.62     1391.67     47.82 o 
   6   4  11      240.36      240.21     27.03 o 
   7   4  11      350.99      335.47     30.14 o 
   8   4  11       12.24       19.71     17.22 o 
   9   4  11      437.59      406.40     32.96 o 
  10   4  11        6.15       -0.40     16.95 o 
  11   4  11        4.03       12.42     18.35 o 
  12   4  11       60.67       41.92     19.59 o 
  13   4  11      246.99      236.32     46.64 o 
  14   4  11        1.19        2.70     20.15 o 
  15   4  11      178.19      180.01     28.46 o 
  16   4  11      158.60       94.65     24.58 o 
  17   4  11        4.24       12.76     18.68 o 
  18   4  11      128.61      176.02     32.54 o 
 -24   5  11        0.01        9.65     20.12 o 
 -23   5  11        2.94        3.55     20.11 o 
 -22   5  11       31.51       -1.24     20.75 o 
 -21   5  11       17.75       -9.68     16.18 o 
 -20   5  11       30.67       60.61     18.70 o 
 -19   5  11       44.23       51.55     17.69 o 
 -18   5  11        8.66        8.05     16.40 o 
 -17   5  11        3.73      -12.80     14.18 o 
 -16   5  11       42.85       41.80     16.90 o 
 -15   5  11      212.37      237.42     23.50 o 
 -14   5  11      170.71      141.77     20.03 o 
 -13   5  11        1.82        6.66     15.63 o 
 -12   5  11      312.77      346.22     25.39 o 
 -11   5  11      199.37      160.12     27.26 o 
 -10   5  11        0.07       20.54     19.34 o 
  -9   5  11       45.82       35.54     17.77 o 
  -8   5  11      500.84      527.31     27.34 o 
  -7   5  11       39.31       32.92     14.38 o 
  -6   5  11       20.86       15.56     13.28 o 
  -5   5  11      105.77      154.01     22.32 o 
  -4   5  11      118.25       89.66     16.78 o 
  -3   5  11      229.20      244.89     21.23 o 
  -2   5  11        4.67       12.37     12.80 o 
  -1   5  11        2.47       16.09     16.97 o 
   0   5  11      789.44      795.31     42.47 o 
   1   5  11       95.72       85.39     19.09 o 
   2   5  11        1.40      -12.55     14.79 o 
   3   5  11       50.33       27.45     18.38 o 
   4   5  11      160.90      146.16     23.54 o 
   5   5  11      362.62      402.43     33.65 o 
   6   5  11       27.04        9.01     17.71 o 
   7   5  11      566.93      531.65     36.28 o 
   8   5  11      153.11      156.27     25.53 o 
   9   5  11       16.81      -15.71     15.71 o 
  10   5  11        0.94        5.70     18.85 o 
  11   5  11       57.94       49.51     21.68 o 
  12   5  11        2.40       17.97     23.25 o 
  13   5  11       18.86       23.17     19.03 o 
  14   5  11        1.75      -18.37     18.46 o 
  15   5  11        0.30       -1.44     22.06 o 
  16   5  11        9.50        6.76     19.37 o 
 -22   6  11        2.65        6.22     19.96 o 
 -21   6  11        9.26       23.36     30.74 o 
 -20   6  11      103.15      175.37     27.83 o 
 -19   6  11      189.20      219.68     35.36 o 
 -18   6  11        3.00       20.73     22.18 o 
 -17   6  11      266.67      276.93     32.51 o 
 -16   6  11      339.94      314.39     33.95 o 
 -15   6  11      142.99       85.93     33.28 o 
 -14   6  11      380.10      408.63     34.27 o 
 -13   6  11      131.44      123.20     23.23 o 
 -12   6  11       23.49        3.67     16.23 o 
 -11   6  11       10.76       14.96     17.02 o 
 -10   6  11      522.32      543.99     48.91 o 
  -9   6  11      199.62      168.65     24.93 o 
  -8   6  11     1332.93     1248.62     48.98 o 
  -7   6  11       38.62       44.59     15.57 o 
  -6   6  11      109.58      106.36     19.12 o 
  -5   6  11        9.12        6.88     16.08 o 
  -4   6  11     1153.46     1017.33     42.90 o 
  -3   6  11      359.60      288.84     28.67 o 
  -2   6  11       63.98       78.77     29.32 o 
  -1   6  11       15.29        3.75     16.26 o 
   0   6  11     1082.06      974.55     42.60 o 
   1   6  11      162.66      138.15     40.08 o 
   2   6  11      100.49      101.02     21.42 o 
   3   6  11       85.48       98.08     25.90 o 
   4   6  11       77.88       99.74     23.57 o 
   5   6  11       65.61       43.67     19.93 o 
   6   6  11        9.66        6.22     27.09 o 
   7   6  11       77.05      128.76     25.10 o 
   8   6  11      134.25      149.86     24.58 o 
   9   6  11       71.28       75.35     23.05 o 
  10   6  11       79.60       88.10     23.75 o 
  11   6  11      113.24      135.91     25.73 o 
  12   6  11       13.19       -4.26     19.77 o 
  13   6  11       40.89       92.14     25.50 o 
  14   6  11       37.34       48.27     23.54 o 
 -19   7  11       56.29       57.40     26.91 o 
 -18   7  11       15.52       28.66     32.98 o 
 -17   7  11       44.01       24.61     25.50 o 
 -16   7  11      102.32      154.14     31.97 o 
 -15   7  11      104.56      153.16     26.34 o 
 -14   7  11        2.57      -17.71     17.71 o 
 -13   7  11        4.33       16.70     19.06 o 
 -12   7  11       13.29        2.11     18.93 o 
 -11   7  11       77.15       62.13     28.43 o 
 -10   7  11        9.00        9.01     18.00 o 
  -9   7  11       47.31       75.86     36.48 o 
  -8   7  11       46.63       58.31     20.91 o 
  -7   7  11      159.95      174.53     32.17 o 
  -6   7  11      136.44      148.06     31.13 o 
  -5   7  11      116.98      154.13     57.10 o 
  -4   7  11      320.80      287.36     31.15 o 
  -3   7  11        4.31       25.86     19.51 o 
  -2   7  11        5.27       -3.41     16.47 o 
  -1   7  11       42.17       46.10     24.84 o 
   0   7  11      741.23      719.81     54.83 o 
   1   7  11       84.75       68.46     21.38 o 
   2   7  11      261.80      208.92     28.76 o 
   3   7  11       19.38       -8.68     18.19 o 
   4   7  11      378.40      443.37     55.81 o 
   5   7  11       26.88       44.49     25.16 o 
   6   7  11       33.82       22.51     23.65 o 
   7   7  11        7.81       -2.75     19.07 o 
   8   7  11        5.82       59.55     22.05 o 
   9   7  11        5.65        6.75     19.37 o 
  10   7  11        0.01       54.67     22.58 o 
  11   7  11      114.48      168.43     56.41 o 
 -15   8  11        0.29       19.82     25.53 o 
 -14   8  11        0.14        8.94     23.23 o 
 -13   8  11      118.77      104.49     38.96 o 
 -12   8  11        6.15        8.80     24.32 o 
 -11   8  11      179.16      295.15     34.26 o 
 -10   8  11       11.34       46.37     35.36 o 
  -9   8  11        0.03       34.71     26.33 o 
  -8   8  11       37.14       73.50     29.83 o 
  -7   8  11      341.57      491.11     78.01 o 
  -6   8  11       17.93       -6.22     22.54 o 
  -5   8  11        3.23       71.28     36.61 o 
  -4   8  11       24.94       -1.27     19.39 o 
  -3   8  11      177.49      254.09     35.93 o 
  -2   8  11        6.55       23.11     21.05 o 
  -1   8  11       38.08       35.54     20.04 o 
   0   8  11       95.20      119.58     24.09 o 
   1   8  11      215.50      204.78     34.88 o 
   2   8  11       89.37      126.62     25.71 o 
   3   8  11        2.22       -9.16     17.11 o 
   4   8  11      198.06      244.74     31.73 o 
   5   8  11       74.49       61.43     28.55 o 
   6   8  11        9.58       17.24     20.79 o 
   7   8  11       49.42       48.33     29.33 o 
  -6   9  11       19.33      -41.25     41.85 o 
  -5   9  11       63.15       62.69     34.52 o 
  -4   9  11        0.03        7.68     28.34 o 
  -3   9  11       50.67       73.81     36.50 o 
 -28   0  12       17.08       15.53     29.21 o 
 -27   0  12       21.07       28.11     31.00 o 
 -26   0  12        2.92       24.03     41.73 o 
 -25   0  12       20.56        4.29     35.11 o 
 -24   0  12      126.26      163.35     38.95 o 
 -23   0  12     1003.56     1041.94     66.11 o 
 -22   0  12        0.37       11.40     42.92 o 
 -21   0  12      261.07      247.12     39.61 o 
 -20   0  12      114.86      136.66     34.54 o 
 -19   0  12     1739.29     1658.08     77.10 o 
 -18   0  12      687.93      582.10     46.75 o 
 -17   0  12     3571.90     3545.97    113.45 o 
 -16   0  12     1837.23     1779.24     52.26 o 
 -15   0  12       28.64       71.65     15.07 o 
 -14   0  12       43.64        2.68     12.14 o 
 -13   0  12      927.67      901.22     35.03 o 
 -12   0  12       10.18        8.59     11.50 o 
 -11   0  12      354.76      370.51     24.05 o 
 -10   0  12       27.49       58.58     14.21 o 
  -9   0  12      770.99      664.57     29.45 o 
  -8   0  12       39.37       40.64     13.02 o 
  -7   0  12      559.95      516.21     27.02 o 
  -6   0  12      512.17      512.91     25.84 o 
  -5   0  12     1106.43     1063.29     35.39 o 
  -4   0  12     2325.72     2062.11     52.06 o 
  -3   0  12      639.76      674.39     28.49 o 
  -2   0  12      145.45      190.23     18.32 o 
  -1   0  12       19.49       14.73     11.08 o 
   0   0  12     9668.16    10413.98    177.81 o 
   1   0  12       73.88      116.07     16.69 o 
   2   0  12       93.15       86.11     16.63 o 
   3   0  12       47.11       60.19     14.98 o 
   4   0  12       34.39        4.21     12.69 o 
   5   0  12      127.33      226.40     22.90 o 
   6   0  12     1781.74     1755.38     54.25 o 
   7   0  12      105.81       96.18     21.02 o 
   8   0  12      266.06      270.22     28.10 o 
   9   0  12     1120.21     1034.76     44.63 o 
  10   0  12      107.62      153.96     26.94 o 
  11   0  12       91.66      113.11     36.04 o 
  12   0  12     1161.45     1097.35     48.53 o 
  13   0  12       73.32       40.96     21.19 o 
  14   0  12      354.51      348.73     34.96 o 
  15   0  12      606.59      760.63    130.38 o 
  16   0  12       15.12      -18.91     24.87 o 
  17   0  12      290.02      406.65    142.90 o 
  18   0  12        3.19       21.79     27.82 o 
  19   0  12       19.74       69.47     37.68 o 
  20   0  12       30.86       42.61     29.05 o 
 -28   1  12       24.19       58.95     27.76 o 
 -27   1  12       13.91       29.64     21.92 o 
 -26   1  12        0.90        1.50     21.06 o 
 -25   1  12       40.82       48.45     21.99 o 
 -24   1  12        0.11       23.23     19.95 o 
 -23   1  12        4.27        5.25     19.10 o 
 -22   1  12        5.73       -3.31     17.70 o 
 -21   1  12        4.78       -8.58     16.13 o 
 -20   1  12      102.19       77.28     20.55 o 
 -19   1  12       71.51       64.83     20.19 o 
 -18   1  12        6.41       12.83     14.55 o 
 -17   1  12      174.28      192.09     20.29 o 
 -16   1  12      194.48      212.68     20.51 o 
 -15   1  12       73.91       78.11     18.18 o 
 -14   1  12      264.12      278.32     19.77 o 
 -13   1  12      519.42      447.72     17.65 o 
 -12   1  12      233.97      245.33     14.90 o 
 -11   1  12      198.81      186.37     13.95 o 
 -10   1  12       45.75       50.82     10.27 o 
  -9   1  12     1421.41     1537.61     31.65 o 
  -8   1  12      211.37      211.81     14.03 o 
  -7   1  12     2172.53     2245.50     39.32 o 
  -6   1  12     1414.15     1378.69     29.18 o 
  -5   1  12     4650.05     4822.16     66.73 o 
  -4   1  12       35.89       50.66      9.68 o 
  -3   1  12      578.90      554.08     17.36 o 
  -2   1  12     1548.67     1515.76     29.99 o 
  -1   1  12        0.15       -2.28      6.79 o 
   0   1  12      105.92      164.69     17.47 o 
   1   1  12        8.80       13.78      7.38 o 
   2   1  12        0.04       -7.40      7.40 o 
   3   1  12      135.51      170.09     13.67 o 
   4   1  12     1093.96     1144.76     29.01 o 
   5   1  12        0.23       19.66     10.01 o 
   6   1  12        3.32       -0.55     10.20 o 
   7   1  12      158.38      183.92     16.71 o 
   8   1  12        7.56       -6.25     11.43 o 
   9   1  12      185.69      177.20     17.51 o 
  10   1  12      365.86      390.19     23.04 o 
  11   1  12       39.07       64.77     16.40 o 
  12   1  12       28.31       25.01     14.93 o 
  13   1  12      198.45      219.66     23.55 o 
  14   1  12        8.06       -7.14     13.84 o 
  15   1  12       13.27       33.73     23.47 o 
  16   1  12      117.06      118.64     24.07 o 
  17   1  12      305.05      320.78     38.96 o 
  18   1  12        2.68       22.19     17.81 o 
  19   1  12       93.78      123.51     24.66 o 
 -28   2  12       97.36       83.17     25.13 o 
 -27   2  12        0.08        9.88     20.21 o 
 -26   2  12      188.42      201.29     28.53 o 
 -25   2  12       30.73       24.23     20.66 o 
 -24   2  12       94.94      105.91     30.14 o 
 -23   2  12       48.06       38.64     20.50 o 
 -22   2  12      222.69      235.06     28.58 o 
 -21   2  12      127.97      106.22     19.67 o 
 -20   2  12      378.45      364.77     28.24 o 
 -19   2  12      104.46      112.17     18.57 o 
 -18   2  12        0.00      -12.46     13.62 o 
 -17   2  12       29.78       37.98     15.52 o 
 -16   2  12      680.53      662.04     42.36 o 
 -15   2  12      116.25      110.40     17.25 o 
 -14   2  12        2.91       -5.88     12.18 o 
 -13   2  12      338.33      367.98     23.54 o 
 -12   2  12        0.62       -0.95      8.41 o 
 -11   2  12      457.24      447.45     21.01 o 
 -10   2  12      167.55      177.23     13.72 o 
  -9   2  12      407.59      396.37     21.97 o 
  -8   2  12        0.19        6.92      8.14 o 
  -7   2  12     2525.52     2419.30     41.51 o 
  -6   2  12      141.84      113.06     10.80 o 
  -5   2  12      733.18      692.11     24.32 o 
  -4   2  12      451.24      442.34     34.37 o 
  -3   2  12     1452.84     1363.19     56.55 o 
  -2   2  12      353.70      351.68     19.72 o 
  -1   2  12        0.63        0.99      9.42 o 
   0   2  12      155.61      204.64     17.90 o 
   1   2  12       61.75      106.60     13.91 o 
   2   2  12      120.24      140.15     11.42 o 
   3   2  12      202.02      197.44     14.22 o 
   4   2  12        5.25        5.86     12.08 o 
   5   2  12       82.56      109.49     12.71 o 
   6   2  12       31.36       45.59     12.75 o 
   7   2  12        8.63        6.81     12.62 o 
   8   2  12       13.54       34.38     13.64 o 
   9   2  12     1315.65     1252.95     45.37 o 
  10   2  12       49.20       55.10     15.44 o 
  11   2  12      459.82      385.62     26.40 o 
  12   2  12       51.94       45.57     15.92 o 
  13   2  12      105.79      119.32     22.64 o 
  14   2  12      151.31      176.95     22.24 o 
  15   2  12       19.68       15.85     15.41 o 
  16   2  12       87.26       80.58     22.77 o 
  17   2  12       24.57       43.86     21.02 o 
  18   2  12       97.93      151.24     26.25 o 
  19   2  12        0.05      -18.01     19.94 o 
 -27   3  12       39.15       55.19     23.02 o 
 -26   3  12       24.75       71.90     22.73 o 
 -25   3  12       41.31       79.19     23.21 o 
 -24   3  12       27.29       24.55     20.75 o 
 -23   3  12       23.25       11.40     20.05 o 
 -22   3  12       55.68       37.03     17.43 o 
 -21   3  12        6.47       -1.37     15.96 o 
 -20   3  12      150.69      155.59     21.66 o 
 -19   3  12       24.45       70.07     18.44 o 
 -18   3  12      140.93      105.27     18.71 o 
 -17   3  12        0.50        9.59     14.43 o 
 -16   3  12      406.40      383.27     31.69 o 
 -15   3  12      339.17      394.49     27.64 o 
 -14   3  12       31.04       29.24     14.01 o 
 -13   3  12      252.21      254.76     21.89 o 
 -12   3  12      355.19      343.66     28.58 o 
 -11   3  12      150.02      124.69     18.50 o 
 -10   3  12        0.00       25.81     21.44 o 
  -9   3  12      780.15      861.84     24.33 o 
  -8   3  12      270.35      333.81     17.43 o 
  -7   3  12        0.09       -7.24      8.26 o 
  -6   3  12       93.17      132.72     19.75 o 
  -5   3  12       20.92       21.73     11.00 o 
  -4   3  12      374.52      407.85     20.97 o 
  -3   3  12      626.04      635.49     25.03 o 
  -2   3  12      387.09      342.69     21.74 o 
  -1   3  12        4.11       15.12     12.15 o 
   0   3  12       18.73       37.98     11.75 o 
   1   3  12      400.40      419.49     22.11 o 
   2   3  12      431.01      416.58     22.77 o 
   3   3  12        0.05       -4.31     11.98 o 
   4   3  12      695.19      628.78     32.34 o 
   5   3  12      157.17      179.17     23.60 o 
   6   3  12       10.95      -14.32     14.32 o 
   7   3  12        0.01        4.27     16.54 o 
   8   3  12      149.10      151.25     24.05 o 
   9   3  12      174.39      183.58     25.90 o 
  10   3  12      476.07      391.62     33.38 o 
  11   3  12      133.81      134.52     23.56 o 
  12   3  12       50.28       64.72     23.14 o 
  13   3  12       12.83       17.29     18.36 o 
  14   3  12       21.31       34.08     19.62 o 
  15   3  12        5.11       30.80     19.26 o 
  16   3  12       12.27       23.30     23.82 o 
  17   3  12       76.32       93.22     30.98 o 
  18   3  12        0.06       21.71     18.90 o 
 -26   4  12       29.74       35.89     26.61 o 
 -25   4  12      144.65      163.97     27.86 o 
 -24   4  12      253.34      284.45     29.30 o 
 -23   4  12      131.29      127.20     21.97 o 
 -22   4  12        1.80       -6.35     15.12 o 
 -21   4  12       53.12       46.37     17.78 o 
 -20   4  12       45.71       70.47     18.12 o 
 -19   4  12      108.33       73.61     21.57 o 
 -18   4  12        3.93       10.67     15.27 o 
 -17   4  12       87.41       78.04     18.29 o 
 -16   4  12      768.05      763.44     33.11 o 
 -15   4  12        5.42       31.74     14.80 o 
 -14   4  12      109.67      118.52     18.99 o 
 -13   4  12       17.69       24.16     15.38 o 
 -12   4  12     1052.46     1061.26     36.06 o 
 -11   4  12       34.48       32.70     14.18 o 
 -10   4  12      535.56      515.40     25.32 o 
  -9   4  12       17.27       16.68     12.45 o 
  -8   4  12      161.59      196.05     19.29 o 
  -7   4  12       70.69      101.88     15.71 o 
  -6   4  12      595.68      575.66     25.96 o 
  -5   4  12      679.23      690.32     27.95 o 
  -4   4  12      128.35      142.28     24.98 o 
  -3   4  12       40.15       27.48     13.16 o 
  -2   4  12       11.80      -11.44     13.51 o 
  -1   4  12     2348.00     2269.17     54.82 o 
   0   4  12      361.90      375.72     25.21 o 
   1   4  12       96.64      100.39     19.26 o 
   2   4  12      169.25      176.47     22.94 o 
   3   4  12      535.75      531.86     35.66 o 
   4   4  12       64.40       80.45     18.11 o 
   5   4  12       46.95       41.93     17.78 o 
   6   4  12       54.36       23.30     17.08 o 
   7   4  12      748.60      662.03     36.52 o 
   8   4  12      330.29      356.48     32.69 o 
   9   4  12       16.46       36.62     19.13 o 
  10   4  12        0.08        9.73     18.49 o 
  11   4  12       17.15       34.34     19.53 o 
  12   4  12        0.17      -17.16     17.16 o 
  13   4  12        2.48       -6.06     21.16 o 
  14   4  12       72.88       89.87     28.03 o 
  15   4  12        0.16        5.19     21.48 o 
  16   4  12        0.10       26.86     22.64 o 
  17   4  12        2.91       16.72     20.32 o 
 -24   5  12        0.20        0.25     20.75 o 
 -23   5  12      295.50      326.73     54.74 o 
 -22   5  12       86.56       82.02     24.79 o 
 -21   5  12       20.96       11.05     16.67 o 
 -20   5  12       63.30       32.18     22.82 o 
 -19   5  12      286.04      239.60     25.90 o 
 -18   5  12      166.47      206.48     24.30 o 
 -17   5  12       37.78       35.37     16.65 o 
 -16   5  12       74.89       75.63     17.39 o 
 -15   5  12        7.38       15.35     16.85 o 
 -14   5  12      226.80      217.13     25.94 o 
 -13   5  12      154.22      140.85     23.35 o 
 -12   5  12      591.88      552.55     34.37 o 
 -11   5  12      191.82      220.78     37.62 o 
 -10   5  12      297.30      304.84     45.28 o 
  -9   5  12       29.52       26.85     17.58 o 
  -8   5  12     1092.74     1023.98     59.55 o 
  -7   5  12      372.57      341.64     24.80 o 
  -6   5  12        3.89        3.74     15.66 o 
  -5   5  12      479.39      470.45     29.24 o 
  -4   5  12     1915.88     1819.65     50.34 o 
  -3   5  12      652.91      600.98     36.44 o 
  -2   5  12       55.30       56.51     18.39 o 
  -1   5  12       55.64       72.71     18.02 o 
   0   5  12        1.94      -10.91     17.04 o 
   1   5  12      953.00      797.34     37.42 o 
   2   5  12      230.97      247.43     27.62 o 
   3   5  12      160.87      155.67     30.10 o 
   4   5  12      101.68      110.99     30.46 o 
   5   5  12      949.87      876.37     46.35 o 
   6   5  12     1307.79     1251.26     49.90 o 
   7   5  12       26.10        5.00     17.23 o 
   8   5  12      208.19      212.43     28.04 o 
   9   5  12      137.77      130.75     25.43 o 
  10   5  12        3.48       31.20     20.35 o 
  11   5  12       64.59       40.43     21.40 o 
  12   5  12       63.76       76.89     22.25 o 
  13   5  12        4.46       -1.40     20.75 o 
  14   5  12       34.88       76.44     24.79 o 
  15   5  12       69.78       63.30     23.64 o 
 -22   6  12       22.01       42.95     23.98 o 
 -21   6  12       96.95       99.17     70.57 o 
 -20   6  12       93.54       91.95     29.29 o 
 -19   6  12      179.24      166.81     43.16 o 
 -18   6  12        0.03       -2.97     18.15 o 
 -17   6  12       37.06       43.58     21.32 o 
 -16   6  12       39.11       25.66     19.19 o 
 -15   6  12       36.87       72.22     27.21 o 
 -14   6  12      167.35      143.73     40.31 o 
 -13   6  12       98.11       92.84     32.05 o 
 -12   6  12        1.44       -2.43     16.46 o 
 -11   6  12       72.79       60.59     20.47 o 
 -10   6  12       26.63       32.33     19.15 o 
  -9   6  12      293.99      267.38     29.01 o 
  -8   6  12      149.48      209.50     32.70 o 
  -7   6  12       42.68       65.05     22.50 o 
  -6   6  12        2.29       20.31     14.97 o 
  -5   6  12      489.60      437.05     28.90 o 
  -4   6  12      595.52      577.67     34.72 o 
  -3   6  12      182.82      225.65     27.61 o 
  -2   6  12       88.90      107.31     24.68 o 
  -1   6  12       38.01       25.26     18.58 o 
   0   6  12     1524.89     1607.70     82.20 o 
   1   6  12       23.29       28.05     19.46 o 
   2   6  12      744.02      780.86     40.99 o 
   3   6  12       88.77      124.20     23.85 o 
   4   6  12      621.61      571.16     39.07 o 
   5   6  12      382.62      346.37     34.55 o 
   6   6  12      484.82      473.29     39.59 o 
   7   6  12       50.42       -2.82     34.66 o 
   8   6  12        1.06       17.14     20.19 o 
   9   6  12        4.49      -12.42     18.97 o 
  10   6  12       16.99        2.81     18.21 o 
  11   6  12       22.10       22.71     24.42 o 
  12   6  12        1.03       11.72     20.44 o 
  13   6  12       13.39       51.16     22.18 o 
 -19   7  12        3.88       29.80     23.41 o 
 -18   7  12        6.96       16.28     31.58 o 
 -17   7  12      312.98      321.22     53.23 o 
 -16   7  12        2.92        8.89     21.20 o 
 -15   7  12       62.48       80.40     25.17 o 
 -14   7  12       67.18       58.85     34.47 o 
 -13   7  12       38.97       45.59     21.26 o 
 -12   7  12       42.18       43.82     25.71 o 
 -11   7  12      234.20      246.03     40.03 o 
 -10   7  12       20.53       36.81     18.86 o 
  -9   7  12      279.35      294.41     32.53 o 
  -8   7  12       40.12       44.70     25.77 o 
  -7   7  12        8.44       25.39     23.12 o 
  -6   7  12       89.25       93.59     27.70 o 
  -5   7  12      870.91      775.18     42.66 o 
  -4   7  12       10.15       11.69     19.75 o 
  -3   7  12       57.99       35.34     24.78 o 
  -2   7  12      567.14      568.90     36.94 o 
  -1   7  12      355.12      394.06     40.22 o 
   0   7  12        2.57       10.08     18.75 o 
   1   7  12       13.64       24.41     18.80 o 
   2   7  12      605.13      597.41     40.23 o 
   3   7  12       89.59       82.86     24.46 o 
   4   7  12      168.74      201.56     27.91 o 
   5   7  12        0.98       13.42     18.91 o 
   6   7  12        5.50       -0.72     28.24 o 
   7   7  12      282.29      286.58     37.53 o 
   8   7  12       40.11       84.68     24.24 o 
   9   7  12       22.24       65.23     25.01 o 
  10   7  12       43.07       70.68     38.93 o 
 -14   8  12        1.80      -22.00     22.00 o 
 -13   8  12        5.11       32.60     26.15 o 
 -12   8  12        0.70       36.31     21.65 o 
 -11   8  12        1.18       37.64     25.63 o 
 -10   8  12        2.04       18.07     24.11 o 
  -9   8  12        8.95       67.85     26.87 o 
  -8   8  12        8.82       26.59     26.96 o 
  -7   8  12       85.86      102.11     38.57 o 
  -6   8  12        0.15       11.82     21.98 o 
  -5   8  12       69.69      117.58     35.24 o 
  -4   8  12        1.57      -11.98     28.21 o 
  -3   8  12        3.50      -12.18     19.15 o 
  -2   8  12       28.26       48.39     21.49 o 
  -1   8  12       17.31       32.01     19.60 o 
   0   8  12       29.74       48.28     29.14 o 
   1   8  12       18.15       62.70     21.65 o 
   2   8  12       25.95       39.79     20.50 o 
   3   8  12       31.29       71.93     24.59 o 
   4   8  12       67.98       77.20     23.03 o 
   5   8  12        0.57      -11.63     20.45 o 
   6   8  12        0.83       11.12     24.90 o 
 -28   1  13        9.50       -1.93     19.41 o 
 -27   1  13       90.95       99.13     31.13 o 
 -26   1  13       44.10       47.35     22.38 o 
 -25   1  13       11.65       30.77     20.69 o 
 -24   1  13        9.97       16.04     19.16 o 
 -23   1  13      292.33      323.37     32.74 o 
 -22   1  13        6.20       -1.99     24.88 o 
 -21   1  13      717.04      713.21     38.60 o 
 -20   1  13       23.10       29.76     20.89 o 
 -19   1  13       17.82        3.29     16.36 o 
 -18   1  13       43.88       25.02     17.89 o 
 -17   1  13     1791.27     1790.77     45.80 o 
 -16   1  13        9.39       28.46     12.76 o 
 -15   1  13      209.93      215.92     20.10 o 
 -14   1  13      193.70      195.57     15.07 o 
 -13   1  13      639.05      610.35     20.79 o 
 -12   1  13      372.65      362.29     19.04 o 
 -11   1  13      696.92      618.67     21.07 o 
 -10   1  13        1.21       -5.99      8.51 o 
  -9   1  13      477.49      495.90     19.14 o 
  -8   1  13     2902.40     2950.62     48.59 o 
  -7   1  13      315.43      365.51     17.07 o 
  -6   1  13      326.33      329.45     16.38 o 
  -5   1  13        5.51        8.61      8.83 o 
  -4   1  13      757.54      727.97     21.61 o 
  -3   1  13      534.06      516.94     17.67 o 
  -2   1  13     1561.63     1551.23     36.68 o 
  -1   1  13      318.55      316.55     14.89 o 
   0   1  13       98.63      118.55     11.37 o 
   1   1  13       97.34      156.22     13.01 o 
   2   1  13      511.58      515.96     18.77 o 
   3   1  13        1.93        3.23      9.23 o 
   4   1  13       10.51        6.86     10.37 o 
   5   1  13       61.62       62.57     11.96 o 
   6   1  13      273.39      309.96     19.96 o 
   7   1  13      284.60      301.19     20.29 o 
   8   1  13      325.58      316.25     21.69 o 
   9   1  13        0.00      -16.58     16.58 o 
  10   1  13      115.98       88.02     15.37 o 
  11   1  13      535.98      560.84     28.30 o 
  12   1  13      269.24      265.77     24.30 o 
  13   1  13      299.37      323.07     27.74 o 
  14   1  13       53.48       61.98     19.41 o 
  15   1  13        0.01       26.92     19.60 o 
  16   1  13        8.42       16.70     16.83 o 
  17   1  13      117.60      129.30     21.75 o 
  18   1  13        0.27       19.76     19.31 o 
  19   1  13        0.16      -18.80     18.80 o 
 -27   2  13        0.08       15.47     18.51 o 
 -26   2  13        5.93        4.15     22.08 o 
 -25   2  13      140.82      169.33     28.20 o 
 -24   2  13       10.04       39.90     22.28 o 
 -23   2  13      156.83      123.92     24.82 o 
 -22   2  13       27.29       27.95     19.99 o 
 -21   2  13       26.20        6.51     17.37 o 
 -20   2  13      171.49      156.09     21.57 o 
 -19   2  13      166.24      173.22     21.97 o 
 -18   2  13      134.95      119.24     19.26 o 
 -17   2  13       85.42       74.04     17.12 o 
 -16   2  13       72.04       51.70     18.14 o 
 -15   2  13      352.17      355.95     25.48 o 
 -14   2  13      913.24      806.12     29.97 o 
 -13   2  13      282.63      310.37     21.99 o 
 -12   2  13      100.09      173.57     32.21 o 
 -11   2  13     1348.51     1292.76     34.20 o 
 -10   2  13        8.83       14.75      9.28 o 
  -9   2  13      125.46      131.68     13.06 o 
  -8   2  13      334.57      325.45     20.08 o 
  -7   2  13       35.47       38.37     10.19 o 
  -6   2  13      298.38      262.01     14.83 o 
  -5   2  13        6.58        6.34     10.79 o 
  -4   2  13      704.65      679.00     32.00 o 
  -3   2  13        0.26       -3.82     10.32 o 
  -2   2  13     1098.69      974.51     30.30 o 
  -1   2  13        4.29       -5.16      9.69 o 
   0   2  13     1385.36     1236.30     34.39 o 
   1   2  13      318.91      309.73     20.79 o 
   2   2  13      196.67      221.49     19.81 o 
   3   2  13      249.55      259.45     24.66 o 
   4   2  13       21.28       27.74     12.77 o 
   5   2  13      205.03      206.33     19.98 o 
   6   2  13      311.69      326.87     24.03 o 
   7   2  13        1.17       10.16     26.30 o 
   8   2  13        0.10      -13.95     13.95 o 
   9   2  13       81.11       93.30     20.93 o 
  10   2  13      212.86      199.06     36.81 o 
  11   2  13        7.64      -13.39     16.25 o 
  12   2  13      340.97      254.08     29.55 o 
  13   2  13      331.75      333.68     33.01 o 
  14   2  13        0.73       -7.84     18.41 o 
  15   2  13      110.86      144.81     37.19 o 
  16   2  13       31.51       56.35     21.03 o 
  17   2  13       68.80      136.92     26.04 o 
  18   2  13        0.26       29.00     19.76 o 
 -27   3  13        0.68        3.72     20.50 o 
 -26   3  13       45.95       30.31     19.78 o 
 -25   3  13       59.73       60.84     22.39 o 
 -24   3  13      148.47      200.10     27.58 o 
 -23   3  13        7.18       17.47     20.30 o 
 -22   3  13       19.50       20.03     16.68 o 
 -21   3  13      104.20       80.00     20.02 o 
 -20   3  13      188.64      194.24     23.48 o 
 -19   3  13       34.99       54.39     16.28 o 
 -18   3  13       19.00       14.85     14.76 o 
 -17   3  13      314.72      277.36     24.73 o 
 -16   3  13       81.75      118.93     21.42 o 
 -15   3  13       36.79       58.43     15.91 o 
 -14   3  13       21.71       32.47     15.27 o 
 -13   3  13      950.21      873.91     31.85 o 
 -12   3  13       83.02       94.20     18.39 o 
 -11   3  13      630.82      603.86     26.07 o 
 -10   3  13      796.92      794.40     34.14 o 
  -9   3  13      262.08      313.02     17.55 o 
  -8   3  13       23.48       14.30     11.43 o 
  -7   3  13      232.79      211.66     18.58 o 
  -6   3  13        0.93       14.93     11.37 o 
  -5   3  13     2710.66     2656.67     55.21 o 
  -4   3  13       12.23       32.77     16.59 o 
  -3   3  13        1.40        3.09     15.07 o 
  -2   3  13        8.02       28.33     12.95 o 
  -1   3  13      805.58      708.49     27.11 o 
   0   3  13      718.43      664.99     36.60 o 
   1   3  13      279.62      284.63     20.94 o 
   2   3  13      298.22      326.55     22.56 o 
   3   3  13     1186.80     1236.90     68.27 o 
   4   3  13       27.51       54.77     17.83 o 
   5   3  13       28.44       46.95     17.79 o 
   6   3  13        1.44        2.23     16.78 o 
   7   3  13      171.13      156.27     23.08 o 
   8   3  13        2.56      -13.74     13.74 o 
   9   3  13      390.40      381.87     33.04 o 
  10   3  13       35.26       42.64     23.42 o 
  11   3  13        7.12        5.64     28.00 o 
  12   3  13       43.23       43.57     20.48 o 
  13   3  13       21.31       20.73     19.67 o 
  14   3  13       41.80       54.76     22.10 o 
  15   3  13       27.97       45.57     27.36 o 
  16   3  13        1.07        0.68     18.99 o 
  17   3  13       39.73       22.68     20.19 o 
 -25   4  13        2.97      -18.06     18.06 o 
 -24   4  13        0.02       -2.67     16.66 o 
 -23   4  13       36.11       50.65     18.82 o 
 -22   4  13      293.77      277.21     27.83 o 
 -21   4  13        0.56        0.29     18.22 o 
 -20   4  13       11.28       23.25     15.53 o 
 -19   4  13        0.00       20.80     24.63 o 
 -18   4  13      100.88       88.40     18.81 o 
 -17   4  13       13.20        1.49     14.12 o 
 -16   4  13      958.64      819.97     33.88 o 
 -15   4  13       41.69       31.71     14.16 o 
 -14   4  13        5.43       11.09     19.11 o 
 -13   4  13       76.51       88.85     21.72 o 
 -12   4  13      331.67      331.16     30.63 o 
 -11   4  13      511.02      486.94     31.27 o 
 -10   4  13       46.71       32.33     20.15 o 
  -9   4  13       32.16       15.54     12.96 o 
  -8   4  13      132.33      131.51     17.08 o 
  -7   4  13      261.40      226.54     20.30 o 
  -6   4  13        2.51        3.98     12.85 o 
  -5   4  13       19.17       37.89     13.32 o 
  -4   4  13        5.91       31.17     13.56 o 
  -3   4  13      390.68      380.65     23.81 o 
  -2   4  13       13.35       32.44     13.59 o 
  -1   4  13      138.86      177.56     18.80 o 
   0   4  13        4.15       15.15     13.01 o 
   1   4  13      887.68      753.04     42.37 o 
   2   4  13     3995.79     3508.79    157.49 o 
   3   4  13     1333.58     1107.70     43.90 o 
   4   4  13        3.02      -14.39     14.39 o 
   5   4  13       19.66       31.68     18.28 o 
   6   4  13      306.21      259.57     28.63 o 
   7   4  13      502.02      434.38     36.22 o 
   8   4  13       34.36       26.57     19.98 o 
   9   4  13        0.19       41.89     19.79 o 
  10   4  13       67.56       76.11     22.88 o 
  11   4  13       10.20       25.60     19.95 o 
  12   4  13        0.31       13.41     20.53 o 
  13   4  13       87.99       96.34     24.15 o 
  14   4  13        9.29       23.24     20.13 o 
  15   4  13       17.52       28.40     20.06 o 
  16   4  13       83.45       77.36     23.92 o 
 -24   5  13        0.26       11.54     19.70 o 
 -23   5  13        7.85       12.74     17.34 o 
 -22   5  13       20.58       23.61     18.88 o 
 -21   5  13        0.00       10.29     18.38 o 
 -20   5  13       68.20       68.64     21.40 o 
 -19   5  13       15.88       39.31     21.66 o 
 -18   5  13       91.05       68.11     22.34 o 
 -17   5  13       11.29        8.10     17.05 o 
 -16   5  13       83.43       63.82     19.33 o 
 -15   5  13      122.12      141.70     23.06 o 
 -14   5  13       93.03       85.72     21.30 o 
 -13   5  13      694.57      584.94     46.60 o 
 -12   5  13      104.23       88.93     20.58 o 
 -11   5  13        2.04       41.43     23.18 o 
 -10   5  13      172.77      172.57     24.16 o 
  -9   5  13      148.27      130.32     26.63 o 
  -8   5  13      124.33      136.05     19.00 o 
  -7   5  13      223.40      237.21     21.90 o 
  -6   5  13       86.97       83.90     19.43 o 
  -5   5  13       88.45      100.43     18.06 o 
  -4   5  13       45.93       54.39     16.08 o 
  -3   5  13       48.65       47.07     15.05 o 
  -2   5  13      382.78      383.26     30.50 o 
  -1   5  13      182.14      173.15     23.30 o 
   0   5  13      242.29      317.26     32.16 o 
   1   5  13      277.72      297.84     30.04 o 
   2   5  13      661.90      612.82     34.61 o 
   3   5  13        2.06      -15.05     15.05 o 
   4   5  13      254.24      210.87     26.20 o 
   5   5  13      298.94      230.27     27.61 o 
   6   5  13        0.71        6.86     25.23 o 
   7   5  13       17.55       30.55     19.59 o 
   8   5  13      157.98      148.74     27.04 o 
   9   5  13        1.38        4.69     20.64 o 
  10   5  13      164.28      168.92     28.60 o 
  11   5  13      117.10       88.24     25.43 o 
  12   5  13       31.71       52.77     20.87 o 
  13   5  13        1.81       24.03     21.56 o 
  14   5  13       29.24       45.00     22.83 o 
 -21   6  13       52.39      104.82     28.94 o 
 -20   6  13        0.00        4.24     18.81 o 
 -19   6  13        0.12      -10.57     18.50 o 
 -18   6  13      279.25      284.26     31.90 o 
 -17   6  13       11.18      -17.24     17.24 o 
 -16   6  13       10.81       -6.58     18.03 o 
 -15   6  13      103.31      104.55     22.96 o 
 -14   6  13       18.87       21.94     19.15 o 
 -13   6  13       80.47      125.13     23.37 o 
 -12   6  13       43.50       71.13     20.41 o 
 -11   6  13       48.47       45.12     19.07 o 
 -10   6  13       13.70       30.17     18.51 o 
  -9   6  13       29.83       41.36     18.90 o 
  -8   6  13       58.28       45.18     19.81 o 
  -7   6  13      231.63      238.06     28.78 o 
  -6   6  13       48.01       50.77     16.81 o 
  -5   6  13        0.74        8.49     16.92 o 
  -4   6  13       46.89       44.79     18.62 o 
  -3   6  13        1.08        0.34     17.63 o 
  -2   6  13      702.30      728.34     42.42 o 
  -1   6  13        0.01        0.40     16.32 o 
   0   6  13       21.81       43.90     19.62 o 
   1   6  13      189.53      179.07     25.32 o 
   2   6  13       18.41       43.37     20.29 o 
   3   6  13       44.81       62.96     22.64 o 
   4   6  13       38.88       58.21     21.57 o 
   5   6  13      114.75       86.41     23.44 o 
   6   6  13       80.14       95.45     26.95 o 
   7   6  13       72.73       72.58     28.26 o 
   8   6  13      164.92      109.26     24.48 o 
   9   6  13       10.03       24.50     24.42 o 
  10   6  13        1.33       27.30     21.08 o 
  11   6  13       46.55       64.98     22.46 o 
  12   6  13      207.27      227.77     32.16 o 
 -18   7  13        5.89       51.77     27.03 o 
 -17   7  13       70.94      133.41     31.56 o 
 -16   7  13      107.47      116.86     26.50 o 
 -15   7  13       66.07       44.57     22.80 o 
 -14   7  13        5.41       -7.31     19.04 o 
 -13   7  13       42.77       40.44     20.63 o 
 -12   7  13      101.37      123.62     30.65 o 
 -11   7  13       66.56      101.82     28.90 o 
 -10   7  13       91.75      126.55     23.89 o 
  -9   7  13       84.37       66.46     30.31 o 
  -8   7  13      155.83      126.80     37.27 o 
  -7   7  13       16.81       37.57     25.12 o 
  -6   7  13        3.85       -6.07     20.70 o 
  -5   7  13      108.64      115.01     22.88 o 
  -4   7  13      104.22      120.71     25.58 o 
  -3   7  13       15.35       10.93     20.08 o 
  -2   7  13       28.93       30.82     19.96 o 
  -1   7  13       48.07       48.49     21.08 o 
   0   7  13        0.01       -2.65     26.76 o 
   1   7  13        0.17        3.99     18.51 o 
   2   7  13       66.31       96.75     24.12 o 
   3   7  13      315.35      332.17     44.95 o 
   4   7  13        7.19      -19.03     19.03 o 
   5   7  13       81.76       88.35     23.21 o 
   6   7  13       15.12       29.34     20.44 o 
   7   7  13       62.21       69.66     22.68 o 
   8   7  13        6.77       15.21     22.20 o 
   9   7  13       46.85       70.42     25.57 o 
 -13   8  13        0.28        0.69     18.95 o 
 -12   8  13      138.91      200.94     35.68 o 
 -11   8  13       27.39       50.18     33.78 o 
 -10   8  13      311.16      336.56     43.74 o 
  -9   8  13      148.40      102.26     51.63 o 
  -8   8  13       39.27       67.16     28.36 o 
  -7   8  13        0.99       50.01     26.03 o 
  -6   8  13      313.48      355.21     44.67 o 
  -5   8  13       23.90       35.11     30.53 o 
  -4   8  13      259.23      248.84     36.56 o 
  -3   8  13      117.93      111.72     25.09 o 
  -2   8  13       17.81       10.80     23.51 o 
  -1   8  13        0.15       24.60     20.27 o 
   0   8  13      365.80      422.36     38.60 o 
   1   8  13        0.70      -18.78     23.47 o 
   2   8  13        7.41       12.93     20.07 o 
   3   8  13       33.05       61.28     25.64 o 
   4   8  13       63.62       22.19     23.14 o 
 -28   0  14        6.01       -5.06     29.21 o 
 -27   0  14      187.56      181.02     42.65 o 
 -26   0  14        1.85       10.11     27.03 o 
 -25   0  14      385.98      473.75     57.75 o 
 -24   0  14      499.55      460.85     54.22 o 
 -23   0  14      406.00      460.93     54.55 o 
 -22   0  14      249.43      290.89     45.41 o 
 -21   0  14     1723.84     1621.84     79.88 o 
 -20   0  14      380.34      317.57     43.88 o 
 -19   0  14       73.21       62.64     74.40 o 
 -18   0  14      150.22      210.07     40.54 o 
 -17   0  14     4872.61     4207.04    318.83 o 
 -16   0  14      882.11      816.61     37.66 o 
 -15   0  14      648.88      584.93     31.46 o 
 -14   0  14      418.83      464.00     29.63 o 
 -13   0  14       71.68       95.83     18.89 o 
 -12   0  14      504.39      494.65     41.24 o 
 -11   0  14     1360.04     1317.07     58.24 o 
 -10   0  14     1472.50     1451.57     46.78 o 
  -9   0  14      722.88      805.53     39.26 o 
  -8   0  14     1516.71     1714.39     50.95 o 
  -7   0  14     5203.93     5252.95    105.29 o 
  -6   0  14     3981.05     3907.76     84.74 o 
  -5   0  14      915.65      863.09     35.20 o 
  -4   0  14       24.34       21.49     14.42 o 
  -3   0  14     3305.33     3258.54     96.07 o 
  -2   0  14     2128.43     2097.23     55.50 o 
  -1   0  14     2318.44     2186.32     57.48 o 
   0   0  14       17.08       41.24     14.68 o 
   1   0  14       16.94       27.32     14.72 o 
   2   0  14     1130.69     1114.69     41.11 o 
   3   0  14       42.68       74.63     17.41 o 
   4   0  14      265.37      293.12     27.00 o 
   5   0  14        3.50        7.97     16.47 o 
   6   0  14        6.29       -8.29     15.01 o 
   7   0  14      835.39      798.23     61.62 o 
   8   0  14       84.40      102.98     23.55 o 
   9   0  14        0.23      -10.62     27.66 o 
  10   0  14      419.23      366.29     63.23 o 
  11   0  14      196.75      221.86     29.60 o 
  12   0  14       46.25       48.41     31.76 o 
  13   0  14      277.55      355.82     36.64 o 
  14   0  14       79.94      127.83     34.17 o 
  15   0  14        0.40        4.63     25.25 o 
  16   0  14       24.88       27.37     32.00 o 
  17   0  14      178.66      243.62     43.00 o 
  18   0  14       14.72       57.28     59.91 o 
 -28   1  14       14.18       19.86     26.04 o 
 -27   1  14       48.77       84.50     23.09 o 
 -26   1  14       94.51       89.00     23.60 o 
 -25   1  14      183.29      165.55     27.66 o 
 -24   1  14       48.01       31.39     20.77 o 
 -23   1  14        4.25      -24.92     25.32 o 
 -22   1  14      110.63       72.32     21.47 o 
 -21   1  14       88.00       98.76     21.96 o 
 -20   1  14        1.70       23.83     18.95 o 
 -19   1  14       31.47       11.50     17.32 o 
 -18   1  14      733.08      746.85     31.07 o 
 -17   1  14      187.57      157.78     20.62 o 
 -16   1  14        0.99        6.09     12.17 o 
 -15   1  14       75.71       74.69     15.04 o 
 -14   1  14        3.10       13.24     12.85 o 
 -13   1  14      145.34      138.62     18.23 o 
 -12   1  14       29.46       22.36     10.22 o 
 -11   1  14       13.84       17.58     11.45 o 
 -10   1  14      100.29      129.95     15.77 o 
  -9   1  14      152.91      159.33     14.60 o 
  -8   1  14       45.18       65.92     11.88 o 
  -7   1  14      113.06      146.05     18.10 o 
  -6   1  14      857.01      771.71     23.31 o 
  -5   1  14     1039.44     1006.00     28.92 o 
  -4   1  14      435.11      430.01     21.12 o 
  -3   1  14      149.53      153.33     13.04 o 
  -2   1  14      277.03      295.74     15.46 o 
  -1   1  14        0.01        5.38      8.10 o 
   0   1  14      553.06      504.12     18.67 o 
   1   1  14      284.02      351.62     21.73 o 
   2   1  14      328.15      343.63     18.02 o 
   3   1  14      138.72      154.82     14.80 o 
   4   1  14       32.48       43.34     11.49 o 
   5   1  14        7.73        7.45     10.57 o 
   6   1  14        3.00       -6.11     10.73 o 
   7   1  14       35.58       35.55     13.20 o 
   8   1  14        9.28        9.73     12.22 o 
   9   1  14       86.94       90.42     16.67 o 
  10   1  14        9.34       22.25     13.81 o 
  11   1  14       36.42       36.69     16.35 o 
  12   1  14       34.07       50.47     16.91 o 
  13   1  14      282.69      345.12     49.39 o 
  14   1  14       88.21      103.45     27.26 o 
  15   1  14       67.72       70.06     21.28 o 
  16   1  14       11.64       27.31     34.13 o 
  17   1  14       91.00       83.35     26.30 o 
  18   1  14       13.54       66.04     23.91 o 
 -27   2  14       26.24      -26.30     26.30 o 
 -26   2  14        9.01       14.40     18.86 o 
 -25   2  14       79.82      131.72     25.82 o 
 -24   2  14      368.99      339.33     40.86 o 
 -23   2  14       39.64       30.01     19.81 o 
 -22   2  14        4.52       25.48     20.47 o 
 -21   2  14        1.69      -15.07     15.07 o 
 -20   2  14      377.32      335.10     27.65 o 
 -19   2  14       48.69       45.43     25.54 o 
 -18   2  14        3.57      -13.26     13.26 o 
 -17   2  14      363.55      352.09     30.41 o 
 -16   2  14      149.62      109.37     17.78 o 
 -15   2  14       12.45       -1.04     11.78 o 
 -14   2  14        7.13       16.26     13.25 o 
 -13   2  14       47.92       53.45     14.09 o 
 -12   2  14      661.85      722.62     25.92 o 
 -11   2  14        3.07        1.30      9.92 o 
 -10   2  14        5.82        8.86     11.28 o 
  -9   2  14      794.32      668.36     33.12 o 
  -8   2  14      109.08      115.02     13.38 o 
  -7   2  14      939.63      861.66     24.23 o 
  -6   2  14      842.25      817.17     38.28 o 
  -5   2  14      149.15      184.42     18.31 o 
  -4   2  14     1156.56     1212.04     34.82 o 
  -3   2  14       25.65       33.30     12.66 o 
  -2   2  14       99.27       94.01     16.75 o 
  -1   2  14       77.91       65.91     13.43 o 
   0   2  14      232.25      265.39     20.59 o 
   1   2  14      262.21      238.59     20.35 o 
   2   2  14      297.66      349.34     22.34 o 
   3   2  14      151.89      166.61     22.05 o 
   4   2  14       31.43       10.73     14.59 o 
   5   2  14      147.80      186.26     19.84 o 
   6   2  14        1.92       28.45     14.91 o 
   7   2  14      710.10      727.20     44.85 o 
   8   2  14      120.07      137.04     22.73 o 
   9   2  14      995.82      894.68     50.54 o 
  10   2  14      269.30      268.43     28.94 o 
  11   2  14       39.50       10.27     20.28 o 
  12   2  14       40.22       32.82     22.82 o 
  13   2  14       75.43       63.91     21.49 o 
  14   2  14      110.48       98.70     24.97 o 
  15   2  14      134.77      138.25     26.09 o 
  16   2  14       26.99       50.79     21.30 o 
  17   2  14       34.06       28.95     21.78 o 
 -26   3  14       50.20       47.38     22.65 o 
 -25   3  14       27.03      -16.45     20.52 o 
 -24   3  14       12.41       29.37     19.86 o 
 -23   3  14      160.44      183.12     38.24 o 
 -22   3  14      203.74      225.63     30.60 o 
 -21   3  14       43.03       28.11     17.07 o 
 -20   3  14      234.41      226.20     24.13 o 
 -19   3  14       27.54       36.14     16.00 o 
 -18   3  14        5.69       10.16     15.42 o 
 -17   3  14      395.60      372.93     34.00 o 
 -16   3  14      327.82      294.58     24.20 o 
 -15   3  14        1.20        8.72     14.48 o 
 -14   3  14      491.77      465.18     30.91 o 
 -13   3  14       38.99       20.94     14.25 o 
 -12   3  14       23.51       21.26     12.80 o 
 -11   3  14      154.02      158.62     21.99 o 
 -10   3  14       93.63      135.54     16.26 o 
  -9   3  14       12.05       17.78     11.76 o 
  -8   3  14       16.36       20.11     12.01 o 
  -7   3  14       96.95       90.32     14.66 o 
  -6   3  14      150.92      190.33     37.87 o 
  -5   3  14      668.70      632.86     29.37 o 
  -4   3  14     1971.75     1795.57     54.52 o 
  -3   3  14       62.00       72.39     14.71 o 
  -2   3  14      744.60      693.23     55.47 o 
  -1   3  14      823.54      716.53     28.19 o 
   0   3  14       43.75       46.65     14.43 o 
   1   3  14      365.96      364.73     24.45 o 
   2   3  14     1907.17     1815.86     45.94 o 
   3   3  14      718.89      649.51     42.22 o 
   4   3  14       71.49       97.82     20.88 o 
   5   3  14     2050.44     1832.36     56.60 o 
   6   3  14       69.72       50.31     19.26 o 
   7   3  14       58.76       35.57     18.47 o 
   8   3  14      162.66      179.03     25.65 o 
   9   3  14        1.46        7.35     16.88 o 
  10   3  14       46.50       42.17     21.18 o 
  11   3  14      150.64      182.99     28.39 o 
  12   3  14       16.85       14.75     19.44 o 
  13   3  14       21.55        5.71     18.02 o 
  14   3  14       27.23       16.77     19.26 o 
  15   3  14        0.04       25.00     20.46 o 
  16   3  14        2.06      -16.89     16.89 o 
 -25   4  14      123.64       87.06     25.27 o 
 -24   4  14      167.16      210.96     30.47 o 
 -23   4  14        9.89       15.54     17.47 o 
 -22   4  14       45.21       34.37     17.47 o 
 -21   4  14       61.72       57.34     18.61 o 
 -20   4  14        5.19        3.12     16.80 o 
 -19   4  14      266.79      250.87     25.17 o 
 -18   4  14      296.70      349.24     27.79 o 
 -17   4  14       42.58       28.86     18.26 o 
 -16   4  14        5.21       -3.36     16.75 o 
 -15   4  14      197.31      198.91     26.23 o 
 -14   4  14      348.33      362.15     39.08 o 
 -13   4  14      245.93      282.60     28.95 o 
 -12   4  14       96.04       69.03     22.07 o 
 -11   4  14       45.94       18.26     16.68 o 
 -10   4  14      205.03      207.20     24.32 o 
  -9   4  14      420.90      464.84     28.59 o 
  -8   4  14      184.59      224.41     21.39 o 
  -7   4  14      291.75      283.25     23.04 o 
  -6   4  14        0.31      -10.20     11.65 o 
  -5   4  14      147.33      144.15     18.05 o 
  -4   4  14       53.31       49.01     17.45 o 
  -3   4  14      349.00      370.25     24.99 o 
  -2   4  14        4.02        2.13     13.98 o 
  -1   4  14       18.35        3.88     12.79 o 
   0   4  14     1457.50     1396.99     82.28 o 
   1   4  14        5.53       12.26     16.15 o 
   2   4  14       10.37       21.96     16.32 o 
   3   4  14       17.51       22.83     17.63 o 
   4   4  14      543.04      456.11     32.27 o 
   5   4  14      213.67      206.42     34.25 o 
   6   4  14      304.29      258.12     29.26 o 
   7   4  14      173.78      151.90     25.14 o 
   8   4  14       45.24       57.34     20.43 o 
   9   4  14       22.04        9.91     19.36 o 
  10   4  14       97.84       83.95     23.43 o 
  11   4  14       62.56       94.83     23.65 o 
  12   4  14       48.81       35.89     23.26 o 
  13   4  14        0.46       22.56     20.53 o 
  14   4  14       28.89       29.14     23.11 o 
  15   4  14       12.17       13.56     33.61 o 
 -23   5  14       61.40       29.42     21.17 o 
 -22   5  14      190.56      261.04     32.63 o 
 -21   5  14        0.85        5.07     17.80 o 
 -20   5  14        5.77       31.51     23.98 o 
 -19   5  14       78.77       70.58     21.57 o 
 -18   5  14      107.38      109.31     26.54 o 
 -17   5  14      113.43      123.15     24.54 o 
 -16   5  14        0.21        8.15     16.25 o 
 -15   5  14      133.99      152.02     25.48 o 
 -14   5  14       33.42       19.33     20.03 o 
 -13   5  14      288.63      301.25     30.05 o 
 -12   5  14       21.61       25.70     18.17 o 
 -11   5  14      983.14      922.72     48.28 o 
 -10   5  14       51.67       64.76     19.45 o 
  -9   5  14      180.10      137.24     23.15 o 
  -8   5  14       34.73       42.58     18.95 o 
  -7   5  14      210.57      251.99     23.03 o 
  -6   5  14       15.98       27.08     14.54 o 
  -5   5  14      500.01      519.32     34.28 o 
  -4   5  14      332.93      301.94     28.41 o 
  -3   5  14      605.04      627.60     35.24 o 
  -2   5  14        0.63        1.72     15.64 o 
  -1   5  14       86.59       87.11     20.14 o 
   0   5  14      787.33      752.54     68.15 o 
   1   5  14      409.38      398.41     38.15 o 
   2   5  14        0.62       -3.98     16.01 o 
   3   5  14       14.64       24.16     19.05 o 
   4   5  14     1104.16      936.94     43.22 o 
   5   5  14       35.22       10.48     27.17 o 
   6   5  14       18.22       32.10     19.16 o 
   7   5  14       10.85       13.05     19.70 o 
   8   5  14      489.30      526.74     39.61 o 
   9   5  14       46.31       43.11     22.27 o 
  10   5  14        0.33       -4.41     17.77 o 
  11   5  14        3.63       13.95     18.67 o 
  12   5  14      109.26      184.74     29.15 o 
  13   5  14       14.94        7.02     19.62 o 
 -21   6  14       63.47       90.57     25.18 o 
 -20   6  14      139.54      198.13     38.42 o 
 -19   6  14       18.65       15.29     22.63 o 
 -18   6  14        0.74       -3.67     17.08 o 
 -17   6  14        9.44       27.50     19.00 o 
 -16   6  14      356.82      378.63     36.15 o 
 -15   6  14        3.56        4.25     26.04 o 
 -14   6  14        4.32       16.34     19.83 o 
 -13   6  14       27.72       48.93     20.59 o 
 -12   6  14      113.52      154.35     26.74 o 
 -11   6  14       98.81      107.63     22.03 o 
 -10   6  14       20.46       47.59     21.64 o 
  -9   6  14       93.39      113.92     29.91 o 
  -8   6  14       66.26       82.25     34.31 o 
  -7   6  14       62.01       32.83     23.30 o 
  -6   6  14       23.79       50.72     17.96 o 
  -5   6  14        5.58       14.14     17.40 o 
  -4   6  14      151.36      176.30     41.96 o 
  -3   6  14       18.41       12.16     24.93 o 
  -2   6  14      749.31      707.48     48.94 o 
  -1   6  14        6.31       19.08     17.30 o 
   0   6  14      144.72      170.05     26.37 o 
   1   6  14       73.79       88.09     23.96 o 
   2   6  14      324.54      328.10     39.26 o 
   3   6  14      155.37      141.59     25.91 o 
   4   6  14        6.74       -3.15     17.56 o 
   5   6  14        4.89       17.55     18.27 o 
   6   6  14       36.51       71.70     21.84 o 
   7   6  14      285.59      313.82     35.86 o 
   8   6  14       32.91       65.88     21.97 o 
   9   6  14       17.11       13.48     26.74 o 
  10   6  14       44.64      104.24     37.47 o 
  11   6  14       51.99       76.18     25.22 o 
 -17   7  14        1.15       13.66     19.45 o 
 -16   7  14       99.64      133.58     42.04 o 
 -15   7  14        2.32        6.13     22.25 o 
 -14   7  14      106.25      189.17     43.63 o 
 -13   7  14       26.67        6.25     32.60 o 
 -12   7  14        0.02        9.52     19.42 o 
 -11   7  14       79.94       40.75     35.00 o 
 -10   7  14       28.30       54.26     38.62 o 
  -9   7  14      103.89       93.91     28.36 o 
  -8   7  14      167.56      209.45     36.37 o 
  -7   7  14       79.29       61.59     27.02 o 
  -6   7  14        3.33       24.89     23.32 o 
  -5   7  14        9.07       54.93     26.08 o 
  -4   7  14      242.29      291.89     32.32 o 
  -3   7  14      186.38      179.35     40.46 o 
  -2   7  14       30.60        7.80     18.93 o 
  -1   7  14       82.83      108.88     28.09 o 
   0   7  14      176.89      160.50     27.55 o 
   1   7  14       13.79       12.60     20.07 o 
   2   7  14       22.27        7.86     18.78 o 
   3   7  14       54.89       69.78     22.41 o 
   4   7  14       30.86        5.01     20.43 o 
   5   7  14      103.30      146.96     27.32 o 
   6   7  14        9.79       56.11     59.15 o 
   7   7  14        1.69       19.59     19.83 o 
 -12   8  14        7.07       29.81     31.95 o 
 -11   8  14        7.33       17.82     25.32 o 
 -10   8  14        6.22       15.55     32.64 o 
  -9   8  14       18.39       37.33     26.87 o 
  -8   8  14        3.09       -4.31     23.65 o 
  -7   8  14       13.10       18.17     26.31 o 
  -6   8  14       53.57       78.00     29.23 o 
  -5   8  14        8.15       41.03     32.53 o 
  -4   8  14       12.93        5.10     46.95 o 
  -3   8  14        2.06       23.67     23.95 o 
  -2   8  14       11.60       15.27     22.23 o 
  -1   8  14        1.43       15.56     21.86 o 
   0   8  14       79.69       90.46     24.82 o 
   1   8  14       71.79      103.99     29.13 o 
   2   8  14       65.45      105.95     25.56 o 
 -27   1  15       11.03       18.15     24.68 o 
 -26   1  15      111.42      131.78     25.12 o 
 -25   1  15      167.03      176.28     28.41 o 
 -24   1  15       26.23       94.34     23.24 o 
 -23   1  15      135.40      122.56     24.83 o 
 -22   1  15       54.97       43.61     19.83 o 
 -21   1  15       52.18       41.54     19.34 o 
 -20   1  15      343.33      357.66     33.63 o 
 -19   1  15       52.11       64.22     20.96 o 
 -18   1  15        0.24      -14.94     15.89 o 
 -17   1  15        2.15       10.62     12.81 o 
 -16   1  15      707.27      739.32     48.19 o 
 -15   1  15      175.45      174.54     20.16 o 
 -14   1  15      224.38      217.69     20.47 o 
 -13   1  15      131.55      115.55     14.23 o 
 -12   1  15      708.15      730.50     25.49 o 
 -11   1  15      278.07      311.57     29.18 o 
 -10   1  15     4076.64     4191.67    124.78 o 
  -9   1  15      300.58      307.79     25.01 o 
  -8   1  15       97.93      128.09     19.67 o 
  -7   1  15      740.68      647.61     22.70 o 
  -6   1  15     3315.00     3253.29     53.84 o 
  -5   1  15     2672.81     2599.15     46.24 o 
  -4   1  15      237.53      282.71     23.26 o 
  -3   1  15      549.54      563.34     41.58 o 
  -2   1  15        6.17       14.94     13.45 o 
  -1   1  15      286.32      312.73     17.50 o 
   0   1  15       30.08       22.15      9.90 o 
   1   1  15       30.67       30.42     14.28 o 
   2   1  15      440.04      448.71     20.28 o 
   3   1  15       66.33       71.73     15.37 o 
   4   1  15       19.31       22.16     13.98 o 
   5   1  15        2.23       14.48     14.33 o 
   6   1  15       32.72       21.88     15.77 o 
   7   1  15       23.84       19.85     16.95 o 
   8   1  15       12.14        8.95     15.20 o 
   9   1  15      261.23      322.20     34.72 o 
  10   1  15       34.70       45.68     18.67 o 
  11   1  15       82.76       75.92     20.56 o 
  12   1  15       59.24       65.37     20.69 o 
  13   1  15       21.98       30.14     24.84 o 
  14   1  15       80.10       85.29     23.31 o 
  15   1  15       43.37       68.66     20.53 o 
  16   1  15        3.50        5.30     22.03 o 
  17   1  15        0.11       -4.53     42.33 o 
 -27   2  15      100.90       88.15     25.01 o 
 -26   2  15       27.12       45.24     21.37 o 
 -25   2  15       74.09       97.29     29.48 o 
 -24   2  15      157.73      186.06     28.52 o 
 -23   2  15      106.09      149.44     26.90 o 
 -22   2  15      156.25      170.36     27.46 o 
 -21   2  15       85.40       53.17     20.65 o 
 -20   2  15       22.27       29.04     15.24 o 
 -19   2  15        5.26      -12.77     17.97 o 
 -18   2  15     1265.88     1182.14     39.45 o 
 -17   2  15       52.46       59.17     16.81 o 
 -16   2  15      472.27      416.21     26.45 o 
 -15   2  15      899.22      743.71     50.06 o 
 -14   2  15      241.86      256.43     22.10 o 
 -13   2  15       44.68       62.78     15.61 o 
 -12   2  15      791.62      722.16     29.43 o 
 -11   2  15       61.31       75.53     12.68 o 
 -10   2  15      326.27      353.14     19.74 o 
  -9   2  15      209.64      221.72     16.63 o 
  -8   2  15      335.00      287.06     24.25 o 
  -7   2  15      666.25      656.11     35.21 o 
  -6   2  15      471.88      452.25     23.59 o 
  -5   2  15        8.26        9.90     13.56 o 
  -4   2  15     1339.60     1246.43     36.49 o 
  -3   2  15      704.69      693.76     40.92 o 
  -2   2  15       17.84       23.66     12.87 o 
  -1   2  15      360.63      308.13     22.45 o 
   0   2  15      166.57      159.95     18.70 o 
   1   2  15     2046.04     1894.12     46.62 o 
   2   2  15      183.61      219.35     21.45 o 
   3   2  15       26.03       18.96     14.10 o 
   4   2  15       40.36       31.08     14.69 o 
   5   2  15      539.43      529.60     32.90 o 
   6   2  15      101.25       98.26     21.53 o 
   7   2  15       47.46       66.38     19.41 o 
   8   2  15       47.12       68.33     23.06 o 
   9   2  15        0.07      -11.42     22.48 o 
  10   2  15       23.57       19.19     22.36 o 
  11   2  15       23.35       82.95     22.56 o 
  12   2  15      453.90      534.29     61.80 o 
  13   2  15        8.22       25.13     18.96 o 
  14   2  15        7.51       -7.61     18.11 o 
  15   2  15      136.78      165.35     30.08 o 
  16   2  15       80.95      135.76     26.80 o 
 -26   3  15       23.01       44.06     22.45 o 
 -25   3  15        4.34       31.90     19.71 o 
 -24   3  15      140.11      192.39     28.70 o 
 -23   3  15       19.26       30.09     19.82 o 
 -22   3  15       10.91       15.94     22.86 o 
 -21   3  15       95.20      125.00     22.13 o 
 -20   3  15       26.31       35.16     17.87 o 
 -19   3  15      230.03      242.91     25.70 o 
 -18   3  15      109.07      107.22     19.50 o 
 -17   3  15       10.20        4.09     16.76 o 
 -16   3  15        7.81       24.13     14.61 o 
 -15   3  15       93.40      102.83     26.36 o 
 -14   3  15      171.11      165.43     23.49 o 
 -13   3  15      262.55      264.02     27.16 o 
 -12   3  15       78.64       57.68     18.39 o 
 -11   3  15        1.57      -13.32     13.32 o 
 -10   3  15       39.68       37.17     12.94 o 
  -9   3  15      159.62      166.19     18.47 o 
  -8   3  15      138.40      135.48     17.20 o 
  -7   3  15       41.48       40.14     14.05 o 
  -6   3  15       94.41       78.80     15.88 o 
  -5   3  15     1051.90      910.90     39.34 o 
  -4   3  15     1726.28     1533.52     63.93 o 
  -3   3  15      106.71       96.41     16.82 o 
  -2   3  15     1381.06     1222.12     44.87 o 
  -1   3  15       15.52       27.91     14.34 o 
   0   3  15      857.73      851.92     37.33 o 
   1   3  15      348.10      338.97     24.32 o 
   2   3  15      364.26      331.59     35.71 o 
   3   3  15       45.42       26.89     16.61 o 
   4   3  15        1.65       23.69     25.06 o 
   5   3  15     1419.37     1305.47     48.97 o 
   6   3  15      245.09      245.26     28.45 o 
   7   3  15       37.96       36.00     19.16 o 
   8   3  15       72.67       87.21     21.68 o 
   9   3  15       11.24       -8.55     18.39 o 
  10   3  15      145.66      197.12     29.54 o 
  11   3  15      237.74      291.78     32.62 o 
  12   3  15       40.49       19.19     23.53 o 
  13   3  15      149.97      146.68     26.04 o 
  14   3  15        2.32      -17.69     20.91 o 
  15   3  15        4.96        9.85     19.10 o 
 -25   4  15        6.38       26.78     20.44 o 
 -24   4  15        1.78       33.16     20.32 o 
 -23   4  15        0.59        7.33     21.31 o 
 -22   4  15      227.21      253.85     30.45 o 
 -21   4  15      104.96      100.90     24.51 o 
 -20   4  15       44.15       69.60     20.78 o 
 -19   4  15        6.97       11.29     18.11 o 
 -18   4  15        2.21      -14.62     28.19 o 
 -17   4  15       38.17       38.40     19.73 o 
 -16   4  15       64.51       87.26     20.37 o 
 -15   4  15      312.30      358.12     37.93 o 
 -14   4  15      257.55      230.77     26.64 o 
 -13   4  15      185.28      156.28     41.68 o 
 -12   4  15       76.11       57.41     18.95 o 
 -11   4  15       97.55       65.32     23.73 o 
 -10   4  15      404.01      366.42     34.80 o 
  -9   4  15      124.31       96.50     20.77 o 
  -8   4  15        1.09        1.83     12.99 o 
  -7   4  15      497.85      499.74     27.21 o 
  -6   4  15     1024.81      921.71     53.45 o 
  -5   4  15      508.74      435.14     27.04 o 
  -4   4  15     1026.62      990.60     35.42 o 
  -3   4  15     1953.05     1828.97     47.91 o 
  -2   4  15      265.16      280.24     23.82 o 
  -1   4  15      874.15      790.07     60.64 o 
   0   4  15      404.05      384.37     36.47 o 
   1   4  15       19.53       45.88     17.90 o 
   2   4  15      306.33      317.31     30.02 o 
   3   4  15      345.21      349.58     31.58 o 
   4   4  15      107.63       99.66     22.77 o 
   5   4  15      231.19      223.95     27.60 o 
   6   4  15      128.10      112.65     23.47 o 
   7   4  15        2.60       -9.80     18.22 o 
   8   4  15        0.78        1.20     23.78 o 
   9   4  15      215.55      231.85     30.11 o 
  10   4  15       14.57       21.77     19.45 o 
  11   4  15       35.30        6.11     21.63 o 
  12   4  15       11.77       31.14     25.86 o 
  13   4  15        1.31       29.28     21.40 o 
  14   4  15       12.71       46.59     24.27 o 
 -23   5  15        0.02        5.85     19.30 o 
 -22   5  15       72.18       45.72     22.18 o 
 -21   5  15        6.16       27.24     18.96 o 
 -20   5  15        4.33       29.12     20.79 o 
 -19   5  15        3.82       23.59     20.05 o 
 -18   5  15        0.56      -18.04     18.04 o 
 -17   5  15      177.48      149.21     36.43 o 
 -16   5  15       10.10       11.39     18.04 o 
 -15   5  15      118.21       83.17     24.09 o 
 -14   5  15       13.14       -8.41     17.08 o 
 -13   5  15       37.88       60.63     23.87 o 
 -12   5  15       68.29       53.37     19.03 o 
 -11   5  15       37.37       34.40     18.33 o 
 -10   5  15        9.53       28.95     18.03 o 
  -9   5  15        4.84       14.62     17.48 o 
  -8   5  15      127.35       98.36     22.05 o 
  -7   5  15        6.46       -8.20     13.33 o 
  -6   5  15      119.65      102.49     18.78 o 
  -5   5  15       11.35        0.58     14.20 o 
  -4   5  15        2.09        5.01     16.60 o 
  -3   5  15        5.53      -12.35     16.15 o 
  -2   5  15      127.62      100.80     21.29 o 
  -1   5  15      190.22      187.01     25.31 o 
   0   5  15       32.06       41.71     18.56 o 
   1   5  15      569.82      594.32     45.66 o 
   2   5  15      631.92      539.82     35.52 o 
   3   5  15       23.48        8.34     18.00 o 
   4   5  15      141.53      117.47     25.57 o 
   5   5  15       68.72       17.04     19.77 o 
   6   5  15      161.06      153.23     25.62 o 
   7   5  15       32.20       49.50     20.58 o 
   8   5  15       15.42       31.58     20.18 o 
   9   5  15       16.31       51.91     22.55 o 
  10   5  15        3.84       24.83     20.77 o 
  11   5  15        0.88       54.10     21.58 o 
  12   5  15        7.30        9.39     21.81 o 
 -20   6  15       18.24       34.71     21.16 o 
 -19   6  15        1.52       -6.45     22.87 o 
 -18   6  15        2.12        2.99     18.86 o 
 -17   6  15      142.38       90.45     23.88 o 
 -16   6  15        1.93       15.92     18.63 o 
 -15   6  15      234.55      190.31     29.23 o 
 -14   6  15       34.40       35.19     19.22 o 
 -13   6  15      125.72      176.83     30.88 o 
 -12   6  15       33.72       39.73     20.37 o 
 -11   6  15      150.29      207.06     28.41 o 
 -10   6  15        1.63        1.93     19.57 o 
  -9   6  15      172.00      141.61     26.02 o 
  -8   6  15        0.37       -8.23     17.16 o 
  -7   6  15        4.94       10.53     22.83 o 
  -6   6  15        0.82      -20.49     20.49 o 
  -5   6  15      177.69      185.52     29.36 o 
  -4   6  15       14.45       20.64     17.59 o 
  -3   6  15      209.05      225.86     28.38 o 
  -2   6  15        3.97       14.00     18.27 o 
  -1   6  15        1.83       -3.97     17.53 o 
   0   6  15      219.34      180.50     26.99 o 
   1   6  15      287.50      305.16     32.95 o 
   2   6  15        0.31       27.84     19.65 o 
   3   6  15        5.19       -9.11     17.58 o 
   4   6  15      609.09      649.44     40.86 o 
   5   6  15       93.43       76.06     22.00 o 
   6   6  15        3.45       25.76     18.73 o 
   7   6  15        3.62       28.66     20.84 o 
   8   6  15       30.48       67.45     23.36 o 
   9   6  15       37.34       80.51     23.96 o 
 -17   7  15        4.37       31.62     22.03 o 
 -16   7  15      213.69      254.38     31.86 o 
 -15   7  15        0.86        3.03     19.63 o 
 -14   7  15       72.76      124.53     26.85 o 
 -13   7  15       28.21       59.40     35.81 o 
 -12   7  15       90.97      109.83     49.06 o 
 -11   7  15       15.45       16.13     24.37 o 
 -10   7  15       35.14       54.59     23.77 o 
  -9   7  15       22.50       38.83     24.70 o 
  -8   7  15        3.42      -20.22     20.22 o 
  -7   7  15       35.96       28.13     29.15 o 
  -6   7  15      194.12      224.47     47.87 o 
  -5   7  15       37.35       56.14     25.21 o 
  -4   7  15       39.18        2.98     53.37 o 
  -3   7  15      166.86      228.79     29.64 o 
  -2   7  15       82.65       84.96     23.41 o 
  -1   7  15       90.36      116.62     24.52 o 
   0   7  15        1.35        5.84     18.38 o 
   1   7  15        1.31       -6.61     31.06 o 
   2   7  15       88.88       87.87     24.99 o 
   3   7  15      507.58      568.40     42.56 o 
   4   7  15        1.04       18.41     20.36 o 
   5   7  15       20.19       63.15     21.68 o 
   6   7  15        9.01        5.67     19.69 o 
 -10   8  15       11.66       -3.81     33.16 o 
  -9   8  15        7.22       37.04     28.28 o 
  -8   8  15      220.34      365.65     49.92 o 
  -7   8  15       31.32       91.17     29.83 o 
  -6   8  15       51.70       36.66     23.67 o 
  -5   8  15       66.02       18.82     28.07 o 
  -4   8  15      116.87      101.09     40.63 o 
  -3   8  15       45.79       91.91     29.11 o 
  -2   8  15       97.55      139.47     34.31 o 
  -1   8  15       55.69       62.70     24.52 o 
 -27   0  16        5.46      -25.68     25.68 o 
 -26   0  16      157.73      212.80     41.55 o 
 -25   0  16        8.06       48.51     29.57 o 
 -24   0  16      441.69      363.14     50.97 o 
 -23   0  16       44.32       41.57     30.88 o 
 -22   0  16       87.01       33.01     30.58 o 
 -21   0  16      123.57      121.31     35.70 o 
 -20   0  16      501.01      547.84     82.45 o 
 -19   0  16        3.51        5.38     33.80 o 
 -18   0  16     1156.43     1182.58     66.89 o 
 -17   0  16      713.11      718.86     87.28 o 
 -16   0  16       27.57       40.98     27.10 o 
 -15   0  16       36.00       58.18     18.30 o 
 -14   0  16     2854.79     2872.27     75.92 o 
 -13   0  16        0.13       -5.58     15.87 o 
 -12   0  16      507.68      497.28     32.79 o 
 -11   0  16      564.37      601.64     33.15 o 
 -10   0  16     3007.69     2979.16     75.79 o 
  -9   0  16     1545.97     1382.26     48.85 o 
  -8   0  16      330.37      272.55     54.63 o 
  -7   0  16      162.58      108.18     37.26 o 
  -6   0  16      116.89      119.90     31.54 o 
  -5   0  16     8276.94     7877.81    228.89 o 
  -4   0  16       83.34      109.05     27.71 o 
  -3   0  16     1827.78     1752.32     52.85 o 
  -2   0  16      336.00      320.32     29.78 o 
  -1   0  16     2719.74     2710.14     69.70 o 
   0   0  16        1.74       -6.93     14.67 o 
   1   0  16      521.36      494.11     30.58 o 
   2   0  16      263.77      268.51     25.79 o 
   3   0  16      266.01      279.89     27.13 o 
   4   0  16      196.02      189.56     26.35 o 
   5   0  16        3.52       36.60     27.79 o 
   6   0  16       40.80       41.44     21.90 o 
   7   0  16        7.35      -10.09     16.50 o 
   8   0  16      441.96      505.69     37.43 o 
   9   0  16      145.82      118.76     31.08 o 
  10   0  16      155.68      221.39     30.61 o 
  11   0  16       18.75       15.25     20.04 o 
  12   0  16        3.62       41.37     36.13 o 
  13   0  16       66.80       95.03     58.42 o 
  14   0  16      181.01      255.75     60.57 o 
  15   0  16       28.42       -6.08     34.10 o 
  16   0  16        0.01       14.90     39.82 o 
 -27   1  16      109.59      147.45     36.44 o 
 -26   1  16       61.30       86.22     38.07 o 
 -25   1  16       60.86       80.88     23.73 o 
 -24   1  16      151.55      136.31     25.93 o 
 -23   1  16       44.74       38.53     21.64 o 
 -22   1  16      141.84      160.49     26.23 o 
 -21   1  16        0.02        7.26     16.75 o 
 -20   1  16       88.01      111.54     23.54 o 
 -19   1  16      414.31      363.20     33.01 o 
 -18   1  16      354.52      342.59     31.30 o 
 -17   1  16      251.55      225.73     26.67 o 
 -16   1  16     1367.58     1257.08     39.69 o 
 -15   1  16      591.12      624.44     32.83 o 
 -14   1  16        1.75       12.93     13.73 o 
 -13   1  16     1108.14     1103.94     31.05 o 
 -12   1  16      441.42      412.01     21.25 o 
 -11   1  16      606.10      644.51     24.84 o 
 -10   1  16       18.30       14.58     11.48 o 
  -9   1  16       78.02      100.07     17.80 o 
  -8   1  16       44.27       36.89     12.03 o 
  -7   1  16     2869.41     2758.15     49.80 o 
  -6   1  16       87.17       75.76     13.43 o 
  -5   1  16       64.50       75.51     15.39 o 
  -4   1  16       23.22       29.99     13.57 o 
  -3   1  16      979.97      821.29     29.70 o 
  -2   1  16        7.62        1.85     11.60 o 
  -1   1  16      775.92      724.69     33.10 o 
   0   1  16      102.01       87.19     15.78 o 
   1   1  16      288.81      300.64     24.27 o 
   2   1  16      213.58      226.94     25.25 o 
   3   1  16      413.15      414.94     26.80 o 
   4   1  16      145.19      170.44     30.60 o 
   5   1  16       13.10        2.65     19.09 o 
   6   1  16      420.60      372.28     27.34 o 
   7   1  16        0.95        7.10     15.14 o 
   8   1  16       63.56       93.10     21.54 o 
   9   1  16        5.52      -12.26     15.66 o 
  10   1  16        5.69        5.62     17.34 o 
  11   1  16        0.94       13.08     18.15 o 
  12   1  16      261.08      287.97     31.35 o 
  13   1  16        1.69       10.46     18.53 o 
  14   1  16        4.84       10.49     19.55 o 
  15   1  16       40.14       74.91     24.73 o 
 -26   2  16        6.44       22.01     21.14 o 
 -25   2  16        1.41       -5.11     19.32 o 
 -24   2  16        0.30       23.39     20.85 o 
 -23   2  16      324.71      321.64     34.20 o 
 -22   2  16        2.96       17.42     19.58 o 
 -21   2  16       77.29      111.84     23.53 o 
 -20   2  16      161.49      167.07     25.71 o 
 -19   2  16       51.81       47.13     19.94 o 
 -18   2  16      218.42      213.04     22.32 o 
 -17   2  16      172.41      167.09     20.43 o 
 -16   2  16      503.59      498.96     39.51 o 
 -15   2  16        4.18       -1.60     13.74 o 
 -14   2  16        5.56        6.45     13.69 o 
 -13   2  16        5.71       -3.42     13.79 o 
 -12   2  16        0.70       25.29     18.23 o 
 -11   2  16      147.11      170.21     18.05 o 
 -10   2  16      557.21      566.71     25.88 o 
  -9   2  16        2.98        5.91     12.96 o 
  -8   2  16     2497.18     2436.65     53.67 o 
  -7   2  16      303.18      278.03     22.96 o 
  -6   2  16      337.22      349.27     23.68 o 
  -5   2  16       56.66       39.69     18.82 o 
  -4   2  16     1055.11     1046.04     34.83 o 
  -3   2  16       18.71       12.68     15.09 o 
  -2   2  16     1318.64     1260.99     37.34 o 
  -1   2  16      103.97       74.92     20.50 o 
   0   2  16        0.40        9.71     13.20 o 
   1   2  16      672.55      588.12     28.20 o 
   2   2  16      156.12      156.84     21.41 o 
   3   2  16      250.86      209.70     22.10 o 
   4   2  16      204.40      233.27     22.29 o 
   5   2  16      273.59      243.22     32.86 o 
   6   2  16       73.50       75.32     23.96 o 
   7   2  16      974.38      956.16     42.75 o 
   8   2  16       43.79       46.22     18.91 o 
   9   2  16        0.79        4.83     22.54 o 
  10   2  16      100.25       74.89     21.88 o 
  11   2  16       54.70       52.29     22.54 o 
  12   2  16        0.89       21.28     20.65 o 
  13   2  16      186.61      252.54     44.61 o 
  14   2  16        1.21       13.24     19.42 o 
  15   2  16       14.16       36.00     31.89 o 
 -25   3  16       31.45       34.49     21.03 o 
 -24   3  16        2.50       -4.56     17.91 o 
 -23   3  16       30.39       41.41     21.68 o 
 -22   3  16       12.80       20.26     19.43 o 
 -21   3  16       25.87       50.68     21.01 o 
 -20   3  16       31.75       16.18     29.29 o 
 -19   3  16       64.68       60.03     17.69 o 
 -18   3  16      136.75      182.02     24.53 o 
 -17   3  16      106.92      127.29     21.46 o 
 -16   3  16        2.67        8.14     15.71 o 
 -15   3  16      114.07       63.09     30.08 o 
 -14   3  16      112.55      125.58     21.95 o 
 -13   3  16      145.59      117.66     25.39 o 
 -12   3  16       75.76      124.69     21.99 o 
 -11   3  16        2.79       17.07     16.30 o 
 -10   3  16       11.41        4.69     14.23 o 
  -9   3  16       37.78       56.77     15.15 o 
  -8   3  16        9.18       -1.83     12.81 o 
  -7   3  16       42.63       65.38     15.29 o 
  -6   3  16       24.55       23.89     14.29 o 
  -5   3  16      736.98      632.20     28.40 o 
  -4   3  16      453.56      429.86     26.46 o 
  -3   3  16       28.56       44.67     16.89 o 
  -2   3  16       14.36       11.80     12.75 o 
  -1   3  16      295.84      303.65     23.88 o 
   0   3  16        3.36       11.27     13.47 o 
   1   3  16      309.58      307.46     28.78 o 
   2   3  16      250.45      252.94     26.27 o 
   3   3  16      887.44      794.27     38.78 o 
   4   3  16        7.65       25.89     17.10 o 
   5   3  16      145.68      171.06     25.38 o 
   6   3  16        3.68       -7.69     17.01 o 
   7   3  16      112.04      104.51     22.87 o 
   8   3  16       65.20       81.47     22.65 o 
   9   3  16        3.39        2.15     19.90 o 
  10   3  16        7.84       10.67     22.53 o 
  11   3  16        0.14      -19.40     19.40 o 
  12   3  16       68.08       64.25     23.35 o 
  13   3  16        3.83        6.85     19.16 o 
  14   3  16        9.84       -2.67     18.36 o 
 -24   4  16       14.56       -4.96     25.53 o 
 -23   4  16        0.91       22.53     23.13 o 
 -22   4  16       18.77       -6.28     19.01 o 
 -21   4  16      102.30      100.95     25.46 o 
 -20   4  16       30.29       24.00     21.17 o 
 -19   4  16        4.02        9.49     22.04 o 
 -18   4  16       28.38       50.26     23.34 o 
 -17   4  16      467.61      443.28     34.51 o 
 -16   4  16       40.98       36.70     18.24 o 
 -15   4  16        5.65        1.59     18.04 o 
 -14   4  16        2.27       13.62     17.21 o 
 -13   4  16      222.14      203.06     38.82 o 
 -12   4  16       20.44       50.17     19.34 o 
 -11   4  16        0.10        6.84     19.05 o 
 -10   4  16      270.47      235.57     44.54 o 
  -9   4  16      264.10      295.81     29.63 o 
  -8   4  16        7.63       21.25     13.68 o 
  -7   4  16      229.61      169.45     20.38 o 
  -6   4  16        1.60      -16.58     16.58 o 
  -5   4  16       77.69       51.83     16.19 o 
  -4   4  16       57.68       44.30     15.73 o 
  -3   4  16        7.82       24.36     16.05 o 
  -2   4  16       20.62       23.09     15.51 o 
  -1   4  16        1.21        1.72     16.76 o 
   0   4  16       93.79       67.31     23.58 o 
   1   4  16       10.06       -6.64     26.59 o 
   2   4  16      246.89      256.21     28.64 o 
   3   4  16        0.01        3.13     16.27 o 
   4   4  16       30.40       14.68     17.52 o 
   5   4  16        5.29       -9.94     23.38 o 
   6   4  16      257.03      321.11     34.28 o 
   7   4  16       16.54       34.33     19.69 o 
   8   4  16      201.61      227.52     30.09 o 
   9   4  16      146.37      102.20     23.54 o 
  10   4  16       28.26       24.38     19.96 o 
  11   4  16       41.64       42.74     23.80 o 
  12   4  16        3.98       29.49     22.26 o 
  13   4  16       36.50       32.65     21.84 o 
 -22   5  16        0.10      -21.50     22.65 o 
 -21   5  16      130.41      156.13     28.14 o 
 -20   5  16       42.78       82.07     23.41 o 
 -19   5  16       20.67        1.35     20.14 o 
 -18   5  16        5.56       -5.07     17.91 o 
 -17   5  16       22.76        0.98     20.01 o 
 -16   5  16        0.01       26.81     22.43 o 
 -15   5  16      208.80      251.08     30.49 o 
 -14   5  16      170.77      210.29     29.08 o 
 -13   5  16        0.49      -11.52     16.53 o 
 -12   5  16       38.41       61.80     21.53 o 
 -11   5  16      168.69      161.69     25.54 o 
 -10   5  16      374.89      428.07     42.09 o 
  -9   5  16       51.45       47.12     23.09 o 
  -8   5  16      186.75      195.28     26.45 o 
  -7   5  16        8.96       10.27     14.51 o 
  -6   5  16      106.64      117.61     19.69 o 
  -5   5  16      320.63      289.17     29.27 o 
  -4   5  16      114.22      129.11     22.37 o 
  -3   5  16      471.02      500.28     34.42 o 
  -2   5  16       18.41       22.83     17.04 o 
  -1   5  16       18.74        8.29     15.73 o 
   0   5  16       58.12       63.89     21.09 o 
   1   5  16        6.65       30.60     28.57 o 
   2   5  16       18.71        9.66     17.68 o 
   3   5  16       53.28       77.89     22.34 o 
   4   5  16       25.83       59.77     20.84 o 
   5   5  16       58.37       77.74     21.65 o 
   6   5  16      169.25      151.57     35.56 o 
   7   5  16      289.17      319.42     35.88 o 
   8   5  16       45.78       36.98     21.37 o 
   9   5  16      100.63      166.53     28.09 o 
  10   5  16       69.14       66.29     31.39 o 
  11   5  16       38.83      101.52     24.27 o 
 -20   6  16       12.07       54.73     42.92 o 
 -19   6  16        4.78       11.76     21.86 o 
 -18   6  16      147.43      161.15     30.20 o 
 -17   6  16        9.54      -18.47     18.47 o 
 -16   6  16        0.99       27.61     24.45 o 
 -15   6  16      122.73      107.54     29.04 o 
 -14   6  16      154.76      164.09     26.68 o 
 -13   6  16       62.50      118.54     25.20 o 
 -12   6  16        0.76       40.49     19.46 o 
 -11   6  16      185.14      231.97     44.68 o 
 -10   6  16       55.60       74.29     22.37 o 
  -9   6  16      283.49      313.05     33.05 o 
  -8   6  16       10.80        9.19     21.91 o 
  -7   6  16      120.98      168.60     33.18 o 
  -6   6  16        7.08        1.48     22.85 o 
  -5   6  16      142.18      162.14     25.74 o 
  -4   6  16        2.23       20.65     19.87 o 
  -3   6  16       12.53       29.81     21.77 o 
  -2   6  16        0.10       17.91     19.60 o 
  -1   6  16      176.15      179.38     27.10 o 
   0   6  16       11.27       16.07     19.31 o 
   1   6  16       10.96      -16.14     16.14 o 
   2   6  16       41.39       -0.26     19.85 o 
   3   6  16       89.83       94.89     30.02 o 
   4   6  16       10.56       40.33     19.90 o 
   5   6  16      133.19      162.49     26.14 o 
   6   6  16       50.41       16.96     21.57 o 
   7   6  16       81.53       94.95     27.96 o 
   8   6  16        0.26       -4.37     19.88 o 
 -15   7  16       23.46       27.44     26.68 o 
 -14   7  16        1.00       42.78     22.06 o 
 -13   7  16      188.09      235.58     31.63 o 
 -12   7  16       62.20       57.65     25.75 o 
 -11   7  16        9.67       33.67     26.44 o 
 -10   7  16       12.10       41.95     25.91 o 
  -9   7  16       81.94       71.31     25.87 o 
  -8   7  16        4.77       -8.15     22.63 o 
  -7   7  16       67.46       94.65     30.39 o 
  -6   7  16      147.05      204.12     36.53 o 
  -5   7  16       16.00       38.20     32.42 o 
  -4   7  16      162.21      196.75     71.84 o 
  -3   7  16      107.26      158.19     28.19 o 
  -2   7  16       24.99       37.54     22.43 o 
  -1   7  16        4.44       56.58     22.76 o 
   0   7  16      339.94      372.00     37.89 o 
   1   7  16        0.39        0.75     19.09 o 
   2   7  16       41.53       39.10     22.11 o 
   3   7  16       80.95       99.37     31.58 o 
   4   7  16        1.74       20.53     19.48 o 
 -26   1  17        1.93       23.30     21.25 o 
 -25   1  17        3.97       47.55     21.88 o 
 -24   1  17      290.00      315.52     34.19 o 
 -23   1  17        1.10      -13.46     18.45 o 
 -22   1  17      147.61      184.98     29.03 o 
 -21   1  17        0.43       -0.05     19.38 o 
 -20   1  17      217.73      233.15     29.02 o 
 -19   1  17        8.77       -8.69     16.76 o 
 -18   1  17      101.54       83.08     21.32 o 
 -17   1  17        1.43       10.00     16.60 o 
 -16   1  17       62.62       40.61     20.83 o 
 -15   1  17       31.35       21.77     15.28 o 
 -14   1  17      539.23      502.32     28.23 o 
 -13   1  17      153.99      218.00     26.02 o 
 -12   1  17      100.93      125.21     23.25 o 
 -11   1  17      139.35      160.67     17.11 o 
 -10   1  17      138.73      151.55     16.50 o 
  -9   1  17     1202.84     1168.54     34.05 o 
  -8   1  17      351.88      379.65     25.54 o 
  -7   1  17       37.96       34.73     14.24 o 
  -6   1  17      174.42      181.69     21.33 o 
  -5   1  17      827.17      822.15     31.10 o 
  -4   1  17      120.38      139.12     21.30 o 
  -3   1  17     1334.37     1260.17     37.50 o 
  -2   1  17      116.91      121.71     18.95 o 
  -1   1  17       18.52       26.84     13.79 o 
   0   1  17      412.77      439.49     26.07 o 
   1   1  17      521.64      553.52     45.38 o 
   2   1  17      118.13      130.91     19.49 o 
   3   1  17      469.68      523.58     38.29 o 
   4   1  17      595.06      541.93     29.54 o 
   5   1  17        0.64      -10.30     14.35 o 
   6   1  17      568.51      680.11     40.29 o 
   7   1  17      205.22      247.61     29.33 o 
   8   1  17        0.00      -14.34     14.34 o 
   9   1  17       93.11       78.84     22.08 o 
  10   1  17      312.24      349.94     32.79 o 
  11   1  17       12.93       17.47     20.20 o 
  12   1  17       58.45       80.76     23.06 o 
  13   1  17        7.74       -5.83     20.11 o 
  14   1  17       19.45       25.88     23.69 o 
 -26   2  17       57.86       97.60     24.83 o 
 -25   2  17        1.47       13.87     23.10 o 
 -24   2  17       14.39        0.81     19.80 o 
 -23   2  17      100.59       74.07     23.13 o 
 -22   2  17      366.26      360.47     42.03 o 
 -21   2  17        0.30        5.72     18.21 o 
 -20   2  17       19.67        4.03     19.71 o 
 -19   2  17       90.20       87.02     20.48 o 
 -18   2  17      280.82      297.98     25.90 o 
 -17   2  17       63.95       76.64     24.56 o 
 -16   2  17      360.21      360.16     27.50 o 
 -15   2  17        0.93       -1.68     14.17 o 
 -14   2  17      111.49      129.38     22.80 o 
 -13   2  17      390.05      396.36     30.29 o 
 -12   2  17      354.23      340.23     30.53 o 
 -11   2  17      160.92      179.91     19.63 o 
 -10   2  17      122.88      157.84     19.39 o 
  -9   2  17       68.77       83.86     15.93 o 
  -8   2  17        8.91       26.11     14.69 o 
  -7   2  17      540.57      538.06     26.97 o 
  -6   2  17      146.93      180.23     19.69 o 
  -5   2  17        9.55        9.29     13.50 o 
  -4   2  17      111.61      149.59     21.57 o 
  -3   2  17      131.62      111.55     17.71 o 
  -2   2  17      226.06      143.10     19.13 o 
  -1   2  17      569.42      531.91     36.50 o 
   0   2  17        4.23       27.80     14.42 o 
   1   2  17        1.15       -5.02     13.63 o 
   2   2  17      300.34      257.62     24.48 o 
   3   2  17      165.44      195.54     21.85 o 
   4   2  17      184.30      246.95     30.09 o 
   5   2  17       19.58      -14.53     14.53 o 
   6   2  17      174.36      168.43     25.18 o 
   7   2  17      122.18      156.85     25.76 o 
   8   2  17      365.32      367.77     35.17 o 
   9   2  17       17.73       27.69     19.69 o 
  10   2  17       64.22       56.11     21.39 o 
  11   2  17        0.72      -10.19     18.28 o 
  12   2  17      130.57      167.23     27.86 o 
  13   2  17       64.31       22.92     22.61 o 
  14   2  17       55.77       50.21     22.71 o 
 -25   3  17       89.60       91.81     29.60 o 
 -24   3  17       68.68       94.90     31.11 o 
 -23   3  17        1.99        0.52     21.32 o 
 -22   3  17       33.34       55.25     33.14 o 
 -21   3  17      210.29      233.75     29.14 o 
 -20   3  17      122.98       75.03     21.87 o 
 -19   3  17       10.20       29.99     18.14 o 
 -18   3  17      133.02      137.26     23.92 o 
 -17   3  17       17.23       51.08     20.93 o 
 -16   3  17      151.22      159.69     34.54 o 
 -15   3  17      199.16      193.68     25.08 o 
 -14   3  17       20.64       69.52     18.96 o 
 -13   3  17      145.99      185.02     24.66 o 
 -12   3  17     1430.10     1436.85     50.42 o 
 -11   3  17        1.14       11.11     15.94 o 
 -10   3  17      521.04      512.50     33.07 o 
  -9   3  17      191.20      167.30     19.57 o 
  -8   3  17      100.43      126.12     18.78 o 
  -7   3  17       12.04       20.07     13.88 o 
  -6   3  17      845.11      819.53     37.66 o 
  -5   3  17      176.67      153.06     20.32 o 
  -4   3  17        3.68       17.65     18.21 o 
  -3   3  17        0.89       -1.61     16.44 o 
  -2   3  17       68.13       64.99     16.21 o 
  -1   3  17        0.20       -5.63     12.79 o 
   0   3  17      446.07      419.16     29.58 o 
   1   3  17        4.17        1.23     14.69 o 
   2   3  17      414.50      389.85     30.72 o 
   3   3  17        0.46       31.80     17.65 o 
   4   3  17       17.84       27.25     18.78 o 
   5   3  17      191.64      219.43     27.82 o 
   6   3  17       28.31       21.79     19.13 o 
   7   3  17      154.31      143.72     25.03 o 
   8   3  17       10.41       24.79     20.75 o 
   9   3  17       64.69       53.44     26.49 o 
  10   3  17        0.16      -19.03     22.49 o 
  11   3  17        7.60       11.18     23.06 o 
  12   3  17       75.48       66.99     23.97 o 
  13   3  17       39.84       36.88     22.14 o 
 -24   4  17       10.48      -26.47     40.18 o 
 -23   4  17      141.57      133.05     32.06 o 
 -22   4  17       50.39       36.56     27.25 o 
 -21   4  17        2.07       -8.22     23.10 o 
 -20   4  17        3.34       23.24     18.79 o 
 -19   4  17       24.53       34.76     20.15 o 
 -18   4  17       74.16      117.49     23.03 o 
 -17   4  17      339.84      329.09     32.54 o 
 -16   4  17       44.60       32.01     19.44 o 
 -15   4  17       20.46       28.63     19.17 o 
 -14   4  17       40.59       67.73     20.73 o 
 -13   4  17       73.93       57.89     19.63 o 
 -12   4  17      229.93      195.61     25.84 o 
 -11   4  17      139.03      126.99     22.51 o 
 -10   4  17      213.60      203.73     31.18 o 
  -9   4  17       48.17       66.62     20.75 o 
  -8   4  17      118.99      136.52     19.48 o 
  -7   4  17       11.36        4.95     14.78 o 
  -6   4  17       77.69       82.49     17.86 o 
  -5   4  17       39.79       50.94     24.30 o 
  -4   4  17      186.68      222.85     22.60 o 
  -3   4  17       38.55       52.18     18.83 o 
  -2   4  17        5.26        2.46     18.69 o 
  -1   4  17      258.66      257.94     28.39 o 
   0   4  17       20.07       25.52     18.34 o 
   1   4  17      224.47      222.21     27.77 o 
   2   4  17      219.51      233.69     28.00 o 
   3   4  17       15.17       -5.25     16.99 o 
   4   4  17      101.20       90.02     22.77 o 
   5   4  17       55.18       51.46     22.47 o 
   6   4  17        0.07       -6.79     17.97 o 
   7   4  17      150.79      139.51     29.36 o 
   8   4  17       10.37       32.69     30.51 o 
   9   4  17       17.14       36.01     20.94 o 
  10   4  17        0.78       20.12     20.88 o 
  11   4  17       93.56       69.82     25.32 o 
 -21   5  17        5.12       19.55     20.07 o 
 -20   5  17        3.14       -0.17     21.93 o 
 -19   5  17       80.51       91.65     28.63 o 
 -18   5  17       11.75       -3.94     18.36 o 
 -17   5  17       21.15       52.07     21.69 o 
 -16   5  17      101.06      100.67     24.23 o 
 -15   5  17      107.78      125.11     33.64 o 
 -14   5  17        3.15        4.03     16.56 o 
 -13   5  17      114.59      171.20     26.73 o 
 -12   5  17        5.83        7.18     18.46 o 
 -11   5  17      114.58      143.66     42.07 o 
 -10   5  17       18.02       45.25     21.24 o 
  -9   5  17      185.31      217.43     29.83 o 
  -8   5  17       10.40        3.20     27.50 o 
  -7   5  17        0.01        8.26     18.00 o 
  -6   5  17        6.32       21.65     18.07 o 
  -5   5  17       14.55        0.40     23.96 o 
  -4   5  17       54.87       81.66     23.60 o 
  -3   5  17        3.90        2.29     17.04 o 
  -2   5  17       12.24      105.42     90.39 o 
  -1   5  17      200.60      201.02     27.24 o 
   0   5  17      168.66      142.90     24.71 o 
   1   5  17        2.65       -7.93     18.16 o 
   2   5  17        0.43      -12.29     17.01 o 
   3   5  17       51.02       48.63     19.99 o 
   4   5  17      184.27      199.58     28.47 o 
   5   5  17       15.64       25.47     20.29 o 
   6   5  17       16.88       51.22     21.40 o 
   7   5  17        1.98       14.15     23.51 o 
   8   5  17        0.04       36.21     21.56 o 
   9   5  17        0.55       23.45     19.99 o 
 -19   6  17       77.17       63.39     21.68 o 
 -18   6  17       23.26       21.75     24.13 o 
 -17   6  17       18.68       15.97     19.14 o 
 -16   6  17        0.21        3.88     19.01 o 
 -15   6  17       16.56       39.54     19.66 o 
 -14   6  17      170.05      211.68     28.86 o 
 -13   6  17        2.82       14.88     18.55 o 
 -12   6  17       50.67       65.65     22.65 o 
 -11   6  17       12.99       34.36     20.47 o 
 -10   6  17        5.96       33.45     20.69 o 
  -9   6  17        3.46        7.02     29.20 o 
  -8   6  17      229.42      274.36     37.91 o 
  -7   6  17      155.20      154.62     29.74 o 
  -6   6  17        7.48       -2.08     22.33 o 
  -5   6  17        0.06        3.71     17.67 o 
  -4   6  17      184.60      188.03     28.96 o 
  -3   6  17       16.00       24.49     18.87 o 
  -2   6  17        1.96       -0.31     18.33 o 
  -1   6  17       88.74      123.29     25.35 o 
   0   6  17        1.00        3.50     17.75 o 
   1   6  17      195.33      175.30     32.63 o 
   2   6  17      120.16      162.70     36.50 o 
   3   6  17       34.28       54.27     20.77 o 
   4   6  17       15.67       36.06     29.33 o 
   5   6  17       48.64       76.24     24.33 o 
   6   6  17        0.92       16.22     31.46 o 
 -14   7  17       86.49      113.08     27.87 o 
 -13   7  17       36.00      -26.49     36.05 o 
 -12   7  17       40.73       53.26     24.26 o 
 -11   7  17       20.06       58.82     26.52 o 
 -10   7  17        8.63       44.22     24.51 o 
  -9   7  17       11.81       67.67     26.52 o 
  -8   7  17        0.63       27.24     25.42 o 
  -7   7  17       20.53       32.18     30.35 o 
  -6   7  17       60.14       75.25     29.32 o 
  -5   7  17      163.92      181.66     41.80 o 
  -4   7  17       21.27       59.60     25.06 o 
  -3   7  17        0.20       20.48     21.30 o 
  -2   7  17       19.12        6.75     19.79 o 
  -1   7  17      175.68      200.46     30.41 o 
   0   7  17       65.35       80.33     24.10 o 
   1   7  17       54.50       62.56     24.16 o 
   2   7  17        3.60       23.36     20.75 o 
 -26   0  18       12.78       34.91     30.13 o 
 -25   0  18        8.50      -14.45     25.40 o 
 -24   0  18       82.14      138.67     39.89 o 
 -23   0  18      363.53      384.58     52.54 o 
 -22   0  18      251.56      301.08     46.75 o 
 -21   0  18       18.26       29.44     54.67 o 
 -20   0  18      169.47      108.33     32.96 o 
 -19   0  18        0.06      -38.21     38.21 o 
 -18   0  18      505.96      650.84     54.42 o 
 -17   0  18      954.27      976.46     61.61 o 
 -16   0  18      407.13      301.52     43.59 o 
 -15   0  18      302.27      321.48     47.87 o 
 -14   0  18       20.72       27.85     18.12 o 
 -13   0  18      932.49      955.92     93.66 o 
 -12   0  18     2401.62     2390.56    106.18 o 
 -11   0  18     1234.90     1209.69     73.67 o 
 -10   0  18        0.09      -14.77     14.77 o 
  -9   0  18     2582.08     2626.31    114.24 o 
  -8   0  18      234.47      312.08     30.32 o 
  -7   0  18     1403.69     1309.81     83.01 o 
  -6   0  18       28.63       58.77     20.44 o 
  -5   0  18     1107.57     1226.17    171.23 o 
  -4   0  18     1278.48     1368.37    177.40 o 
  -3   0  18     1092.84     1088.54     72.08 o 
  -2   0  18       76.85       98.84     29.57 o 
  -1   0  18       55.10       63.92     27.32 o 
   0   0  18     1952.55     1724.58     86.92 o 
   1   0  18      437.20      502.72     49.06 o 
   2   0  18     1965.59     1723.60     78.44 o 
   3   0  18      430.75      480.24     48.57 o 
   4   0  18      290.36      256.36     43.94 o 
   5   0  18      141.81      157.34     38.48 o 
   6   0  18     1127.77     1233.16     70.33 o 
   7   0  18       30.42       44.95     32.33 o 
   8   0  18      302.80      227.38     41.85 o 
   9   0  18        8.79       14.68     26.84 o 
  10   0  18       36.21      110.29     47.57 o 
  11   0  18      199.33      240.85     62.72 o 
  12   0  18      139.25      172.77     56.16 o 
  13   0  18      119.38      139.02     53.42 o 
 -26   1  18       51.42       45.68     25.04 o 
 -25   1  18       49.04       67.02     22.46 o 
 -24   1  18       10.33       35.71     21.14 o 
 -23   1  18        0.44        9.11     20.84 o 
 -22   1  18      113.06       80.45     23.85 o 
 -21   1  18       21.51        6.22     24.59 o 
 -20   1  18       59.87       59.55     21.35 o 
 -19   1  18        4.14        9.83     18.04 o 
 -18   1  18       15.55       15.69     19.22 o 
 -17   1  18       36.11       15.63     19.06 o 
 -16   1  18        2.76       10.20     15.37 o 
 -15   1  18      222.64      238.11     23.74 o 
 -14   1  18       16.68      -10.97     14.14 o 
 -13   1  18       17.34        1.18     11.50 o 
 -12   1  18       60.69       83.23     16.05 o 
 -11   1  18      385.60      390.19     25.15 o 
 -10   1  18      174.29      170.80     22.95 o 
  -9   1  18      736.04      626.60     36.85 o 
  -8   1  18      486.88      579.69     32.92 o 
  -7   1  18     2493.15     2342.71     54.19 o 
  -6   1  18      110.98      147.70     19.74 o 
  -5   1  18       60.04       65.52     16.82 o 
  -4   1  18        0.73        9.87     12.47 o 
  -3   1  18      627.82      628.92     28.15 o 
  -2   1  18      259.23      231.07     21.96 o 
  -1   1  18      345.02      357.84     25.47 o 
   0   1  18        0.79       20.69     14.31 o 
   1   1  18      201.15      197.92     22.10 o 
   2   1  18      597.24      587.41     32.51 o 
   3   1  18      446.17      489.79     29.81 o 
   4   1  18        7.54       -0.92     15.06 o 
   5   1  18       30.31        1.48     15.92 o 
   6   1  18       87.73      106.87     22.65 o 
   7   1  18       39.49       45.72     22.23 o 
   8   1  18       35.87       25.07     19.77 o 
   9   1  18        4.64       18.90     19.52 o 
  10   1  18       12.38       34.40     22.33 o 
  11   1  18       10.01       44.98     25.20 o 
  12   1  18       78.44       80.09     28.36 o 
  13   1  18       54.47       41.19     37.26 o 
 -25   2  18        0.01        4.81     20.70 o 
 -24   2  18       26.56       42.02     25.94 o 
 -23   2  18        5.80       29.60     20.49 o 
 -22   2  18      105.82       79.47     28.93 o 
 -21   2  18       18.69       30.55     20.31 o 
 -20   2  18       14.08        5.58     21.97 o 
 -19   2  18        9.56       26.07     23.41 o 
 -18   2  18        1.11       -8.55     15.80 o 
 -17   2  18       59.04       62.60     18.78 o 
 -16   2  18        8.41       19.87     16.02 o 
 -15   2  18       21.11       30.53     17.99 o 
 -14   2  18       67.58       95.79     22.09 o 
 -13   2  18        0.54        7.07     15.85 o 
 -12   2  18      166.82      231.00     45.36 o 
 -11   2  18       44.21       52.21     14.46 o 
 -10   2  18      637.25      659.62     49.92 o 
  -9   2  18       14.42       34.35     14.84 o 
  -8   2  18      902.47      911.79     39.53 o 
  -7   2  18        0.06       -7.36     13.23 o 
  -6   2  18      652.37      597.29     28.37 o 
  -5   2  18      749.42      738.84     31.58 o 
  -4   2  18       15.78       10.04     15.11 o 
  -3   2  18      228.93      218.18     25.99 o 
  -2   2  18      196.82      243.62     28.26 o 
  -1   2  18       16.76       11.52     14.17 o 
   0   2  18       36.74       58.62     19.66 o 
   1   2  18       60.31      105.72     18.52 o 
   2   2  18      148.62      159.90     21.52 o 
   3   2  18        9.16       13.93     21.74 o 
   4   2  18       76.12       75.76     20.11 o 
   5   2  18      115.35      123.73     23.23 o 
   6   2  18       94.49      106.88     23.23 o 
   7   2  18        7.01       -3.57     18.20 o 
   8   2  18      197.20      173.40     27.55 o 
   9   2  18       36.78       43.58     22.37 o 
  10   2  18        0.89        2.95     17.72 o 
  11   2  18        0.30      -14.05     19.53 o 
  12   2  18       33.43       64.69     33.37 o 
 -24   3  18        3.00       34.01     28.73 o 
 -23   3  18       29.62       70.80     31.10 o 
 -22   3  18        0.01       -7.97     35.88 o 
 -21   3  18       29.33       35.28     24.87 o 
 -20   3  18        4.92       21.29     18.78 o 
 -19   3  18      127.93      174.39     25.71 o 
 -18   3  18       74.74       62.83     19.58 o 
 -17   3  18      565.38      546.41     39.32 o 
 -16   3  18        2.48       27.58     18.20 o 
 -15   3  18      213.24      222.84     27.30 o 
 -14   3  18       73.05       69.26     19.95 o 
 -13   3  18      331.58      311.38     31.46 o 
 -12   3  18       76.60       55.48     20.18 o 
 -11   3  18      567.44      459.93     33.33 o 
 -10   3  18      446.24      439.04     35.22 o 
  -9   3  18        4.92      -10.43     13.79 o 
  -8   3  18      126.13      105.20     17.46 o 
  -7   3  18      123.69      132.05     19.64 o 
  -6   3  18      173.04      167.49     21.10 o 
  -5   3  18      303.46      290.65     24.55 o 
  -4   3  18       80.43       80.78     18.78 o 
  -3   3  18      833.44      813.60     32.47 o 
  -2   3  18        3.70        1.58     13.81 o 
  -1   3  18        7.58        2.73     13.21 o 
   0   3  18      130.84      123.71     21.84 o 
   1   3  18      269.19      237.54     27.07 o 
   2   3  18      149.71      113.22     32.67 o 
   3   3  18       83.16       54.34     28.93 o 
   4   3  18       12.78       21.57     18.31 o 
   5   3  18       23.00       38.30     18.68 o 
   6   3  18        0.01      -10.31     17.30 o 
   7   3  18       28.66        6.33     18.55 o 
   8   3  18       27.43       42.39     23.11 o 
   9   3  18        8.30       37.85     21.12 o 
  10   3  18        7.57        7.76     19.55 o 
  11   3  18        4.95       22.77     21.22 o 
 -23   4  18        6.79       27.39     25.96 o 
 -22   4  18       28.06       35.02     19.89 o 
 -21   4  18        9.63       -0.35     19.62 o 
 -20   4  18      162.23      176.37     30.35 o 
 -19   4  18       79.26       82.61     22.95 o 
 -18   4  18       43.74       41.12     19.55 o 
 -17   4  18       29.18       11.94     19.91 o 
 -16   4  18      392.42      364.32     34.60 o 
 -15   4  18       54.64       40.01     19.21 o 
 -14   4  18       99.90      115.34     24.70 o 
 -13   4  18        2.82       12.64     21.93 o 
 -12   4  18      180.78      182.08     27.54 o 
 -11   4  18        3.95       13.71     16.55 o 
 -10   4  18      235.76      281.98     42.06 o 
  -9   4  18      118.25       90.98     22.08 o 
  -8   4  18        4.66       35.25     19.17 o 
  -7   4  18      141.90      143.18     21.48 o 
  -6   4  18       62.92       52.04     16.59 o 
  -5   4  18      267.20      270.96     25.08 o 
  -4   4  18        4.25       22.83     25.48 o 
  -3   4  18       21.31       25.01     16.74 o 
  -2   4  18      154.45      122.19     22.90 o 
  -1   4  18      544.60      568.08     35.13 o 
   0   4  18        4.85       38.96     19.52 o 
   1   4  18       40.84       48.56     23.35 o 
   2   4  18       27.20        4.28     18.91 o 
   3   4  18      142.53      128.80     24.59 o 
   4   4  18        3.47       -5.37     17.67 o 
   5   4  18       56.20       93.83     22.02 o 
   6   4  18        4.03        9.25     19.44 o 
   7   4  18       12.20       37.37     25.40 o 
   8   4  18       15.39        4.82     30.12 o 
   9   4  18       74.67      100.64     31.10 o 
  10   4  18      101.24      137.64     33.28 o 
 -21   5  18       17.43       58.98     21.58 o 
 -20   5  18       11.62        4.92     19.07 o 
 -19   5  18       15.02       35.19     20.36 o 
 -18   5  18       81.95       80.68     32.47 o 
 -17   5  18        6.26        0.65     18.21 o 
 -16   5  18       69.17       75.79     25.64 o 
 -15   5  18      140.59      159.09     26.60 o 
 -14   5  18      212.31      248.95     30.75 o 
 -13   5  18      119.48      127.08     24.34 o 
 -12   5  18       77.50      110.92     32.08 o 
 -11   5  18      294.67      284.93     31.94 o 
 -10   5  18        9.43       22.42     19.81 o 
  -9   5  18        5.70        4.36     19.11 o 
  -8   5  18       66.09      112.70     24.49 o 
  -7   5  18      138.98      131.33     30.19 o 
  -6   5  18       47.90       45.98     19.09 o 
  -5   5  18       37.07       16.60     18.75 o 
  -4   5  18       12.67        3.59     19.91 o 
  -3   5  18      100.50      133.04     24.56 o 
  -2   5  18        2.04       14.14     19.24 o 
  -1   5  18       15.95       39.34     19.40 o 
   0   5  18       42.45       56.12     21.40 o 
   1   5  18       70.68       70.68     23.05 o 
   2   5  18        1.91       -7.07     18.66 o 
   3   5  18      223.81      209.92     29.19 o 
   4   5  18        9.78        4.25     20.91 o 
   5   5  18       27.90       -2.24     18.67 o 
   6   5  18       55.75       65.20     24.12 o 
   7   5  18      159.31      216.64     31.26 o 
   8   5  18       54.76       40.49     26.90 o 
 -17   6  18       99.47      115.77     29.24 o 
 -16   6  18        0.15       16.21     20.59 o 
 -15   6  18        5.72       14.48     19.28 o 
 -14   6  18       37.82       61.23     22.69 o 
 -13   6  18      312.99      378.99     36.92 o 
 -12   6  18       35.99       24.05     21.09 o 
 -11   6  18       10.65       44.83     22.15 o 
 -10   6  18        7.74       -7.01     33.44 o 
  -9   6  18      125.47       97.28     28.79 o 
  -8   6  18        4.85       30.40     22.60 o 
  -7   6  18       26.48       88.00     27.93 o 
  -6   6  18       18.03       28.14     44.80 o 
  -5   6  18       58.79       14.74     34.22 o 
  -4   6  18      136.56      207.41     29.75 o 
  -3   6  18       24.23       67.00     21.00 o 
  -2   6  18        9.43       -1.22     17.51 o 
  -1   6  18        0.03      -15.57     18.80 o 
   0   6  18      124.51      133.13     26.38 o 
   1   6  18        0.01        6.94     31.15 o 
   2   6  18       99.93       58.95     22.01 o 
   3   6  18       10.19        3.47     18.25 o 
   4   6  18       16.52       49.34     19.91 o 
 -12   7  18       13.34        6.08     42.45 o 
 -11   7  18      208.48      259.27     55.32 o 
 -10   7  18       36.54       25.90     26.36 o 
  -9   7  18       28.90       52.45     33.05 o 
  -8   7  18       39.81       25.22     26.20 o 
  -7   7  18       46.65       67.25     28.07 o 
  -6   7  18       68.77       81.54     35.70 o 
  -5   7  18       50.22       56.60     28.79 o 
  -4   7  18       37.17       26.52     26.50 o 
  -3   7  18        7.88        3.38     28.06 o 
  -2   7  18      238.99      290.87     34.86 o 
  -1   7  18       19.28       43.21     59.38 o 
 -25   1  19        9.20      -20.02     20.02 o 
 -24   1  19        5.74       21.05     22.21 o 
 -23   1  19       30.81       26.05     21.25 o 
 -22   1  19       72.49       48.08     22.00 o 
 -21   1  19       72.01      101.02     32.41 o 
 -20   1  19        3.38       -9.46     17.74 o 
 -19   1  19        3.08       10.61     19.71 o 
 -18   1  19       14.86       16.37     19.91 o 
 -17   1  19      108.55      138.23     42.44 o 
 -16   1  19        0.02      -16.32     16.32 o 
 -15   1  19       34.66       24.80     16.74 o 
 -14   1  19       26.61        6.70     16.52 o 
 -13   1  19      144.88      163.22     23.02 o 
 -12   1  19      208.98      259.65     22.98 o 
 -11   1  19      397.41      404.40     30.12 o 
 -10   1  19      170.15      181.28     20.94 o 
  -9   1  19       66.65       75.73     28.13 o 
  -8   1  19      315.33      332.35     25.85 o 
  -7   1  19        0.85        0.05     17.20 o 
  -6   1  19       28.05       37.26     14.95 o 
  -5   1  19      342.35      359.57     28.85 o 
  -4   1  19        1.05       22.23     13.80 o 
  -3   1  19      180.23      166.72     19.40 o 
  -2   1  19      271.59      293.48     23.46 o 
  -1   1  19       24.94       40.98     15.57 o 
   0   1  19       10.92        2.55     13.29 o 
   1   1  19       61.01       40.14     16.76 o 
   2   1  19      457.83      486.64     28.96 o 
   3   1  19        0.28      -20.64     23.35 o 
   4   1  19      691.69      694.36     40.21 o 
   5   1  19      152.75      178.88     52.08 o 
   6   1  19       54.98       59.43     24.61 o 
   7   1  19      269.39      251.30     36.28 o 
   8   1  19      473.67      525.99     94.19 o 
   9   1  19        0.37       10.45     23.32 o 
  10   1  19       37.38       54.04     25.75 o 
  11   1  19       79.46       78.84     28.17 o 
  12   1  19        0.88       24.75     37.38 o 
 -25   2  19       10.79       50.91     27.80 o 
 -24   2  19        0.21       17.74     23.71 o 
 -23   2  19       15.45       33.79     33.34 o 
 -22   2  19      103.92      115.38     30.07 o 
 -21   2  19       32.56        3.61     23.81 o 
 -20   2  19       86.32       95.57     29.27 o 
 -19   2  19        1.40       15.20     23.84 o 
 -18   2  19      248.49      299.91     30.06 o 
 -17   2  19       45.56       45.51     18.56 o 
 -16   2  19       49.90       65.01     21.20 o 
 -15   2  19       46.97       36.94     18.87 o 
 -14   2  19       10.12        9.50     18.57 o 
 -13   2  19        1.52      -12.92     16.05 o 
 -12   2  19      389.81      383.86     32.75 o 
 -11   2  19      859.45      916.58     50.42 o 
 -10   2  19      298.21      314.59     24.19 o 
  -9   2  19       23.46       28.42     14.90 o 
  -8   2  19       40.75       27.80     15.74 o 
  -7   2  19        6.46       -6.97     13.12 o 
  -6   2  19       29.33       13.37     14.29 o 
  -5   2  19       83.86       92.48     18.23 o 
  -4   2  19      275.00      274.15     25.77 o 
  -3   2  19       17.99       15.96     13.75 o 
  -2   2  19        6.93       -2.05     13.58 o 
  -1   2  19      171.68      148.16     20.56 o 
   0   2  19      960.28      947.86     36.38 o 
   1   2  19       61.78       62.08     17.42 o 
   2   2  19       93.87      103.83     22.57 o 
   3   2  19       19.58        3.27     17.45 o 
   4   2  19       94.24       77.21     26.90 o 
   5   2  19        1.25        8.34     18.00 o 
   6   2  19       72.54       58.39     21.37 o 
   7   2  19        0.20      -12.16     17.47 o 
   8   2  19      185.71      194.59     29.74 o 
   9   2  19      108.57      145.39     35.28 o 
  10   2  19       97.09      109.37     26.07 o 
  11   2  19        7.71       23.32     22.85 o 
 -24   3  19      105.23      159.88     56.49 o 
 -23   3  19        5.24       -3.68     23.77 o 
 -22   3  19       55.15       68.71     30.43 o 
 -21   3  19        9.20       13.28     28.35 o 
 -20   3  19      208.21      243.42     28.44 o 
 -19   3  19        0.23       13.47     18.85 o 
 -18   3  19      218.27      199.37     28.86 o 
 -17   3  19      129.21      150.03     25.62 o 
 -16   3  19       63.52       69.26     21.45 o 
 -15   3  19       12.90        8.91     18.66 o 
 -14   3  19      955.34      959.82     44.16 o 
 -13   3  19        4.21       12.40     17.83 o 
 -12   3  19        0.98      -13.82     16.57 o 
 -11   3  19       39.85       88.13     20.49 o 
 -10   3  19      344.63      328.48     48.75 o 
  -9   3  19      257.09      225.24     30.99 o 
  -8   3  19        5.33       -8.07     13.69 o 
  -7   3  19      395.21      358.17     40.96 o 
  -6   3  19       60.76       39.25     15.51 o 
  -5   3  19      191.95      203.08     21.93 o 
  -4   3  19        0.06       -8.59     14.78 o 
  -3   3  19      231.53      257.02     23.91 o 
  -2   3  19        0.04        3.82     14.88 o 
  -1   3  19      502.81      549.01     33.57 o 
   0   3  19       23.70       11.62     17.44 o 
   1   3  19       23.85       -1.59     20.66 o 
   2   3  19       40.59       30.51     19.04 o 
   3   3  19       30.03       30.46     19.24 o 
   4   3  19        6.72       12.45     19.05 o 
   5   3  19       50.45       51.13     20.57 o 
   6   3  19      107.21      103.32     30.32 o 
   7   3  19       30.59       45.12     20.27 o 
   8   3  19        0.33       16.94     21.16 o 
   9   3  19        1.54      -12.64     22.03 o 
  10   3  19      279.91      335.09     57.55 o 
 -22   4  19       65.24       48.02     38.62 o 
 -21   4  19       31.25       22.98     20.32 o 
 -20   4  19      133.57      126.03     25.49 o 
 -19   4  19       30.96       27.69     19.81 o 
 -18   4  19      346.79      398.52     58.42 o 
 -17   4  19        6.19      -18.00     18.00 o 
 -16   4  19      488.33      496.30     38.27 o 
 -15   4  19        6.32       -9.41     18.21 o 
 -14   4  19       34.35       43.91     20.22 o 
 -13   4  19        0.02        6.33     27.06 o 
 -12   4  19      105.05       61.12     24.89 o 
 -11   4  19        6.42      -17.08     21.68 o 
 -10   4  19       11.44      -19.87     32.88 o 
  -9   4  19       52.40       75.12     22.61 o 
  -8   4  19        4.48       13.10     18.54 o 
  -7   4  19      130.39      183.01     22.60 o 
  -6   4  19        0.92       -0.73     14.85 o 
  -5   4  19       13.44       26.76     17.41 o 
  -4   4  19       11.05       16.29     18.40 o 
  -3   4  19       51.05       -0.40     22.83 o 
  -2   4  19       98.36       78.84     21.89 o 
  -1   4  19      419.67      391.14     35.38 o 
   0   4  19        3.31      -15.73     17.45 o 
   1   4  19        0.46        1.04     22.22 o 
   2   4  19       14.30        9.10     19.37 o 
   3   4  19       94.37      102.80     24.55 o 
   4   4  19        2.81       19.21     20.51 o 
   5   4  19       10.39       37.45     20.18 o 
   6   4  19       21.88       30.37     21.97 o 
   7   4  19        0.19       35.87     27.02 o 
   8   4  19       44.52       57.91     22.43 o 
 -20   5  19        3.84       52.52     38.99 o 
 -19   5  19        0.12        6.13     17.40 o 
 -18   5  19       14.50       40.12     20.60 o 
 -17   5  19      168.03      169.55     28.26 o 
 -16   5  19        0.48       21.60     18.14 o 
 -15   5  19        0.77       -1.20     19.63 o 
 -14   5  19        9.54       35.17     20.67 o 
 -13   5  19       23.57       29.25     21.19 o 
 -12   5  19       38.54       47.17     21.81 o 
 -11   5  19       31.99       62.94     22.24 o 
 -10   5  19       31.14       56.82     21.19 o 
  -9   5  19       76.69       85.87     23.26 o 
  -8   5  19       72.88       49.64     26.32 o 
  -7   5  19       66.10       91.79     28.97 o 
  -6   5  19        3.67       33.21     24.07 o 
  -5   5  19       99.12      122.10     27.46 o 
  -4   5  19      119.73      136.85     24.92 o 
  -3   5  19      118.00       98.25     24.55 o 
  -2   5  19       68.82      116.76     27.85 o 
  -1   5  19        0.09       -0.24     18.44 o 
   0   5  19       24.68       34.43     20.50 o 
   1   5  19        6.45        1.46     17.74 o 
   2   5  19      144.41      153.29     26.19 o 
   3   5  19        0.70       18.63     23.68 o 
   4   5  19        0.74       -4.98     19.12 o 
   5   5  19       19.62       45.65     21.18 o 
   6   5  19        0.01       17.34     20.44 o 
 -16   6  19       46.63       68.22     28.15 o 
 -15   6  19        0.03      -17.46     17.46 o 
 -14   6  19        1.61        2.22     19.19 o 
 -13   6  19       21.10        0.80     26.76 o 
 -12   6  19       23.51       10.89     20.18 o 
 -11   6  19      188.36      221.22     37.23 o 
 -10   6  19       11.79       39.69     25.08 o 
  -9   6  19       55.94       37.59     25.05 o 
  -8   6  19       49.18       38.77     25.32 o 
  -7   6  19      165.89      196.49     34.18 o 
  -6   6  19       66.69       67.45     26.24 o 
  -5   6  19        0.27       25.87     23.83 o 
  -4   6  19       18.55        4.11     26.52 o 
  -3   6  19      116.98      191.84     29.33 o 
  -2   6  19        1.75       26.47     22.05 o 
  -1   6  19        6.22       20.25     21.62 o 
   0   6  19       78.73       73.27     23.49 o 
   1   6  19        2.02       61.37     21.74 o 
   2   6  19       26.79       18.19     20.84 o 
 -25   0  20      134.82      126.05     41.63 o 
 -24   0  20       20.94       32.38     33.24 o 
 -23   0  20       34.91       65.51     49.30 o 
 -22   0  20        1.51       93.03     58.60 o 
 -21   0  20      154.32      200.44     40.70 o 
 -20   0  20        0.64       21.59     27.31 o 
 -19   0  20       31.22       52.92     30.59 o 
 -18   0  20      361.45      273.40     45.25 o 
 -17   0  20       49.54       95.11     62.30 o 
 -16   0  20       36.20       49.92     30.54 o 
 -15   0  20      166.31      169.57     55.86 o 
 -14   0  20      488.48      600.85     39.63 o 
 -13   0  20        0.77        8.92     23.69 o 
 -12   0  20       13.38      -28.17     32.91 o 
 -11   0  20       19.67       87.77     27.03 o 
 -10   0  20       39.65       -0.31     20.32 o 
  -9   0  20       34.59       52.53     24.21 o 
  -8   0  20        0.26       23.80     21.50 o 
  -7   0  20       26.84        5.69     22.67 o 
  -6   0  20        3.61      -14.04     19.18 o 
  -5   0  20      154.13      143.41     31.42 o 
  -4   0  20      291.61      229.72     37.80 o 
  -3   0  20      991.09      936.05     62.95 o 
  -2   0  20      268.56      213.99     49.36 o 
  -1   0  20       41.37       49.08     25.63 o 
   0   0  20        5.83       15.54     24.68 o 
   1   0  20      312.03      308.10     42.27 o 
   2   0  20      187.39      197.71     39.76 o 
   3   0  20       32.23       69.45     29.44 o 
   4   0  20      577.70      595.18     54.37 o 
   6   0  20        0.00       15.55     33.33 o 
   7   0  20      295.95      302.36     47.97 o 
   8   0  20       27.97       -6.80     48.05 o 
   9   0  20       13.00       48.77     35.29 o 
  10   0  20        1.65      -10.13     38.51 o 
 -24   1  20        0.82      -12.47     23.67 o 
 -23   1  20       88.55      167.35     39.36 o 
 -22   1  20       69.46       89.72     28.81 o 
 -21   1  20       10.95      -20.23     20.23 o 
 -20   1  20        5.63       21.32     23.57 o 
 -19   1  20       78.09      123.07     32.44 o 
 -18   1  20       30.24       34.33     25.27 o 
 -17   1  20       13.71      -11.46     21.80 o 
 -16   1  20      252.91      271.23     28.88 o 
 -15   1  20      292.95      301.01     29.96 o 
 -14   1  20       20.43       27.33     17.33 o 
 -13   1  20       46.32       51.08     19.52 o 
 -12   1  20       20.63       34.17     15.50 o 
 -11   1  20      111.59      133.04     19.75 o 
 -10   1  20      104.75       93.58     17.99 o 
  -9   1  20        5.86        5.63     13.94 o 
  -8   1  20       78.32       76.30     16.61 o 
  -7   1  20       19.50       10.84     16.11 o 
  -6   1  20      269.37      235.03     26.66 o 
  -5   1  20      153.45      183.02     19.77 o 
  -4   1  20       99.37       95.76     17.25 o 
  -3   1  20      229.90      188.23     25.09 o 
  -2   1  20       51.17       69.99     19.70 o 
  -1   1  20       11.89        0.64     17.23 o 
   0   1  20        5.38       35.18     28.69 o 
   1   1  20      124.81      189.97     27.57 o 
   2   1  20      317.27      310.39     32.43 o 
   3   1  20       24.90       39.98     20.58 o 
   4   1  20       17.01        6.96     25.98 o 
   5   1  20       53.12       69.47     30.87 o 
   6   1  20        2.43       43.59     29.61 o 
   7   1  20        9.52       22.91     24.37 o 
   8   1  20      106.96       90.60     29.44 o 
   9   1  20       17.65      -27.91     33.44 o 
  10   1  20        2.54      -22.07     22.07 o 
 -24   2  20      111.63      115.58     48.86 o 
 -23   2  20       37.54       64.49     25.97 o 
 -22   2  20       33.57       25.18     26.48 o 
 -21   2  20       18.11       12.62     28.79 o 
 -20   2  20       10.21        0.91     23.41 o 
 -19   2  20       71.29       53.33     26.85 o 
 -18   2  20      348.42      352.74     41.90 o 
 -17   2  20        1.48      -18.19     18.19 o 
 -16   2  20      283.68      243.05     28.01 o 
 -15   2  20      173.33      174.74     26.12 o 
 -14   2  20        1.57       13.86     18.61 o 
 -13   2  20        1.63      -15.80     15.80 o 
 -12   2  20      446.99      478.45     35.61 o 
 -11   2  20      155.76      185.95     25.87 o 
 -10   2  20      541.37      556.45     30.03 o 
  -9   2  20      327.84      325.16     26.54 o 
  -8   2  20       25.73       33.07     15.33 o 
  -7   2  20      137.89      144.77     20.26 o 
  -6   2  20      420.44      452.49     29.29 o 
  -5   2  20      181.00      185.06     30.38 o 
  -4   2  20      130.60      142.91     19.82 o 
  -3   2  20      388.58      457.68     32.16 o 
  -2   2  20       84.14      114.54     19.24 o 
  -1   2  20        0.09       18.32     15.30 o 
   0   2  20       31.61       41.49     17.31 o 
   1   2  20      208.11      193.52     26.93 o 
   2   2  20       22.35       40.56     19.04 o 
   3   2  20       98.23       89.63     22.51 o 
   4   2  20       64.75       77.08     26.43 o 
   5   2  20       17.14       -6.12     17.91 o 
   6   2  20      291.65      356.84     49.04 o 
   7   2  20       19.67       13.16     23.02 o 
   8   2  20        0.52       18.52     28.01 o 
   9   2  20      112.23      147.66     42.45 o 
 -23   3  20        0.01       17.70     26.31 o 
 -22   3  20       10.64       31.30     24.71 o 
 -21   3  20       16.72       -4.04     22.50 o 
 -20   3  20       69.14       45.71     26.78 o 
 -19   3  20        1.37       13.37     18.14 o 
 -18   3  20       55.86       40.52     20.30 o 
 -17   3  20       10.72       11.63     20.15 o 
 -16   3  20       13.62       -1.33     22.37 o 
 -15   3  20      127.01      163.53     25.71 o 
 -14   3  20       47.20       38.66     23.13 o 
 -13   3  20        2.26       20.22     20.86 o 
 -12   3  20        3.62       25.80     19.35 o 
 -11   3  20      221.37      211.71     32.94 o 
 -10   3  20        0.22        0.45     18.33 o 
  -9   3  20        1.16       54.85     17.52 o 
  -8   3  20       11.62        7.45     14.49 o 
  -7   3  20        6.33       28.14     15.56 o 
  -6   3  20        0.00      -13.58     13.58 o 
  -5   3  20        7.73       11.93     14.89 o 
  -4   3  20       82.03       93.32     18.18 o 
  -3   3  20       87.39       78.07     18.59 o 
  -2   3  20        1.59       -8.00     16.88 o 
  -1   3  20      204.45      186.10     27.50 o 
   0   3  20       36.68       20.59     17.77 o 
   1   3  20       15.20        9.06     18.72 o 
   2   3  20        7.56       34.71     19.41 o 
   3   3  20       12.61        7.23     20.58 o 
   4   3  20       56.99       27.84     19.90 o 
   5   3  20        3.83        3.95     17.44 o 
   6   3  20        1.30       12.12     22.61 o 
   7   3  20        1.78       -8.04     26.97 o 
   8   3  20       23.28       95.95     25.17 o 
 -21   4  20        4.05       -0.30     20.46 o 
 -20   4  20        6.29       52.84     21.71 o 
 -19   4  20       36.42       59.90     22.61 o 
 -18   4  20      112.00      108.50     25.31 o 
 -17   4  20       26.17       13.05     21.24 o 
 -16   4  20        6.70       43.79     34.64 o 
 -15   4  20       11.00        4.76     19.01 o 
 -14   4  20      259.29      272.13     31.11 o 
 -13   4  20      280.41      336.61     34.39 o 
 -12   4  20        5.09      -17.72     19.06 o 
 -11   4  20        7.19       11.22     19.99 o 
 -10   4  20       50.11       72.30     22.75 o 
  -9   4  20      213.31      242.50     28.90 o 
  -8   4  20       41.98       45.71     20.10 o 
  -7   4  20      158.53      146.18     22.39 o 
  -6   4  20       10.14        8.90     18.26 o 
  -5   4  20       65.20      120.45     23.17 o 
  -4   4  20      145.90      132.08     25.34 o 
  -3   4  20      112.00      120.80     24.12 o 
  -2   4  20        3.37       -0.68     17.80 o 
  -1   4  20        3.10       -6.55     20.45 o 
   0   4  20      331.09      343.72     34.14 o 
   1   4  20      116.55      158.29     27.70 o 
   2   4  20      190.89      189.43     28.88 o 
   3   4  20        0.29        4.64     39.69 o 
   4   4  20       50.61       24.87     21.15 o 
   5   4  20       42.87       73.71     23.89 o 
   6   4  20      102.53       96.80     25.56 o 
 -18   5  20        0.18       12.52     20.03 o 
 -17   5  20       59.08       47.81     30.27 o 
 -16   5  20      224.88      250.79     32.04 o 
 -15   5  20      364.48      378.04     37.31 o 
 -14   5  20        1.38        5.25     21.26 o 
 -13   5  20       74.19       76.10     31.18 o 
 -12   5  20       16.68       58.42     22.66 o 
 -11   5  20      848.23      955.35     47.37 o 
 -10   5  20       23.43       48.53     20.78 o 
  -9   5  20       45.68       81.89     25.54 o 
  -8   5  20        7.18       58.24     26.29 o 
  -7   5  20      695.76      705.09     51.24 o 
  -6   5  20        4.50        8.33     24.53 o 
  -5   5  20      180.37      275.38     30.25 o 
  -4   5  20       46.48       55.10     29.12 o 
  -3   5  20       22.01       30.06     28.22 o 
  -2   5  20       38.12       26.70     18.78 o 
  -1   5  20      136.47      145.93     27.50 o 
   0   5  20        1.06        3.34     19.78 o 
   1   5  20       16.44       15.90     18.52 o 
   2   5  20       11.27        0.70     17.83 o 
   3   5  20        9.84       30.95     20.70 o 
   4   5  20      134.10      181.24     29.87 o 
 -14   6  20       40.46       96.10     31.60 o 
 -13   6  20       56.30       34.42     35.76 o 
 -12   6  20       62.47       92.78     30.20 o 
 -11   6  20        6.21        1.78     36.00 o 
 -10   6  20       56.03       97.58     27.68 o 
  -9   6  20       30.03       79.45     28.09 o 
  -8   6  20       56.40       63.29     28.40 o 
  -7   6  20        2.80       35.27     28.01 o 
  -6   6  20       75.03      178.65     32.80 o 
  -5   6  20       53.47      103.45     39.64 o 
  -4   6  20        5.31       48.91     26.05 o 
  -3   6  20        0.32       12.29     21.44 o 
  -2   6  20        3.39       24.38     21.14 o 
  -1   6  20        8.98       30.66     33.66 o 
 -24   1  21        9.92       18.12     42.09 o 
 -23   1  21        4.28        5.46     57.32 o 
 -22   1  21        0.42       18.15     24.16 o 
 -21   1  21       34.99       31.12     24.97 o 
 -20   1  21       64.50       87.27     30.69 o 
 -19   1  21        6.43       17.50     25.65 o 
 -18   1  21      155.70      152.02     41.05 o 
 -17   1  21        7.39      -14.53     20.55 o 
 -16   1  21       19.46       16.26     25.81 o 
 -15   1  21       11.18       -8.37     17.39 o 
 -14   1  21      632.42      621.94     39.88 o 
 -13   1  21      159.19      134.93     24.09 o 
 -12   1  21       41.22       33.02     15.87 o 
 -11   1  21      126.65      164.22     20.97 o 
 -10   1  21      482.29      529.55     45.04 o 
  -9   1  21       22.00       30.55     17.58 o 
  -8   1  21      302.58      334.42     34.90 o 
  -7   1  21       91.16       47.32     17.44 o 
  -6   1  21      176.93      173.44     24.94 o 
  -5   1  21       69.86       56.84     19.25 o 
  -4   1  21      100.11       81.69     25.06 o 
  -3   1  21       60.66       13.43     17.03 o 
  -2   1  21       60.14       31.92     18.73 o 
  -1   1  21       13.63       20.61     18.85 o 
   0   1  21       15.87       14.26     17.63 o 
   1   1  21        1.55        6.50     18.20 o 
   2   1  21        1.05      -19.91     19.91 o 
   3   1  21       28.07       51.34     26.54 o 
   4   1  21        7.72       34.59     24.51 o 
   5   1  21       34.77      -11.43     43.75 o 
   6   1  21       29.48       56.79     27.29 o 
   7   1  21       28.04       17.71     32.73 o 
   8   1  21       15.25        0.73     23.53 o 
 -23   2  21        9.93        7.55     28.79 o 
 -22   2  21      111.50       87.45     32.16 o 
 -21   2  21       88.50       64.55     44.65 o 
 -20   2  21      101.31       69.71     26.61 o 
 -19   2  21        9.06       20.11     54.50 o 
 -18   2  21      159.96      161.23     31.96 o 
 -17   2  21        5.44       -3.96     20.13 o 
 -16   2  21      124.50      163.71     27.63 o 
 -15   2  21       31.59       23.59     20.35 o 
 -14   2  21        6.32       -6.02     21.79 o 
 -13   2  21       43.65       66.40     21.22 o 
 -12   2  21       11.48       12.79     18.25 o 
 -11   2  21      193.77      182.35     26.75 o 
 -10   2  21       67.13       86.98     18.28 o 
  -9   2  21       39.62       73.15     17.84 o 
  -8   2  21       61.18       56.50     17.28 o 
  -7   2  21      221.07      267.26     25.30 o 
  -6   2  21       38.29       62.22     18.80 o 
  -5   2  21       66.51       64.39     17.52 o 
  -4   2  21       97.16      116.74     19.85 o 
  -3   2  21      364.17      416.65     30.30 o 
  -2   2  21       20.91       21.44     15.74 o 
  -1   2  21        3.39        2.68     15.59 o 
   0   2  21       31.88       54.00     19.85 o 
   1   2  21       84.17       96.01     22.78 o 
   2   2  21        5.49       -8.20     23.33 o 
   3   2  21       66.97      123.68     29.87 o 
   4   2  21       83.80       36.95     26.24 o 
   5   2  21       13.45       52.28     26.29 o 
   6   2  21       33.21        5.46     24.01 o 
   7   2  21        0.47       21.96     25.57 o 
   8   2  21       27.92       13.18     24.57 o 
 -22   3  21      215.17      349.83     77.14 o 
 -21   3  21       27.47       27.99     24.12 o 
 -20   3  21        6.06       22.25     25.86 o 
 -19   3  21      127.94      111.34     25.28 o 
 -18   3  21      123.41      160.44     31.03 o 
 -17   3  21      250.34      325.52     39.20 o 
 -16   3  21       77.54       58.10     25.93 o 
 -15   3  21      114.27      144.88     26.08 o 
 -14   3  21       11.99      -20.26     25.09 o 
 -13   3  21      198.66      220.09     29.69 o 
 -12   3  21       92.07       50.72     22.77 o 
 -11   3  21       80.60      113.45     24.16 o 
 -10   3  21       58.90       55.28     22.06 o 
  -9   3  21      290.76      251.38     29.72 o 
  -8   3  21       29.92       34.55     15.67 o 
  -7   3  21       94.54      126.69     19.92 o 
  -6   3  21       79.47       77.94     20.65 o 
  -5   3  21        0.01        6.93     16.49 o 
  -4   3  21      173.58      167.86     22.72 o 
  -3   3  21      275.46      239.07     28.71 o 
  -2   3  21      261.64      237.25     29.95 o 
  -1   3  21        8.58        8.94     18.26 o 
   0   3  21       86.10      104.59     24.34 o 
   1   3  21        8.68       19.62     18.18 o 
   2   3  21      574.56      686.59     61.58 o 
   3   3  21       23.69       46.98     22.03 o 
   4   3  21        8.16       44.64     21.07 o 
   5   3  21       21.63       49.00     21.79 o 
   6   3  21      176.83      238.76     33.35 o 
 -20   4  21       42.54       26.29     19.73 o 
 -19   4  21      146.98      193.86     30.42 o 
 -18   4  21       16.05       49.36     23.27 o 
 -17   4  21        9.13       -6.82     18.48 o 
 -16   4  21        0.40      -11.55     19.10 o 
 -15   4  21        2.00        0.89     19.05 o 
 -14   4  21       41.13       26.09     21.66 o 
 -13   4  21       24.33       37.61     22.17 o 
 -12   4  21        1.90       -6.99     18.89 o 
 -11   4  21       83.19      110.56     38.59 o 
 -10   4  21       31.87       10.20     25.16 o 
  -9   4  21       60.18       50.73     20.35 o 
  -8   4  21        2.57       27.58     19.58 o 
  -7   4  21       78.36      123.69     28.13 o 
  -6   4  21       29.68       30.35     20.24 o 
  -5   4  21      160.54      169.86     24.75 o 
  -4   4  21        2.66       17.01     18.94 o 
  -3   4  21       40.42       29.72     19.83 o 
  -2   4  21       20.78       43.11     20.37 o 
  -1   4  21       31.24       32.62     18.86 o 
   0   4  21      120.54       99.17     24.36 o 
   1   4  21       45.09       58.39     22.17 o 
   2   4  21        6.52       12.49     18.96 o 
   3   4  21        2.01       10.16     29.07 o 
   4   4  21        0.23       21.65     19.26 o 
 -16   5  21        4.46       45.85     22.65 o 
 -15   5  21        0.17       -8.55     18.82 o 
 -14   5  21        9.13       23.59     27.98 o 
 -13   5  21       18.77        4.47     20.94 o 
 -12   5  21       13.73       -2.86     19.92 o 
 -11   5  21        1.39       11.34     21.20 o 
 -10   5  21        4.62       59.29     28.12 o 
  -9   5  21       19.14       11.22     39.14 o 
  -8   5  21        4.79      -21.57     22.15 o 
  -7   5  21        0.00      -11.44     22.93 o 
  -6   5  21       14.95       68.33     27.91 o 
  -5   5  21       37.15       97.63     28.00 o 
  -4   5  21       39.79       74.03     22.61 o 
  -3   5  21        4.70       13.09     20.26 o 
  -2   5  21        0.33       19.79     27.12 o 
  -1   5  21      117.41      105.44     25.81 o 
   0   5  21        3.03        5.08     19.19 o 
   1   5  21        0.24      -15.49     18.16 o 
  -9   6  21      216.97      172.23     37.34 o 
  -8   6  21        2.29       36.08     26.93 o 
  -7   6  21        6.19       40.01     31.13 o 
  -6   6  21       71.96      146.05     43.47 o 
 -23   0  22       36.53       50.32     47.34 o 
 -22   0  22      113.95      119.71     53.06 o 
 -21   0  22      173.71      143.44     55.20 o 
 -20   0  22      207.72      145.70     54.97 o 
 -19   0  22      165.33       67.72     49.60 o 
 -18   0  22      140.74      165.02     54.73 o 
 -17   0  22        1.39       78.22     40.30 o 
 -16   0  22        0.24      -26.11     36.37 o 
 -15   0  22        4.67       13.71     39.70 o 
 -14   0  22      364.49      437.10     78.10 o 
 -13   0  22      166.06      177.67     35.65 o 
 -12   0  22      111.06      113.00     33.03 o 
 -11   0  22     1121.17     1267.54     69.99 o 
 -10   0  22      299.92      300.38     43.20 o 
  -9   0  22      168.71      145.76     36.03 o 
  -8   0  22      449.56      361.13     49.52 o 
  -7   0  22      102.90       62.97     32.49 o 
  -6   0  22      129.15      176.82     39.94 o 
  -5   0  22      110.77      116.29     31.50 o 
  -4   0  22       70.25       76.15     32.26 o 
  -3   0  22      373.26      522.57     87.64 o 
  -2   0  22       59.09       58.34     30.79 o 
  -1   0  22      275.83      216.87     41.04 o 
   0   0  22      273.65      324.85     46.48 o 
   1   0  22      525.88      628.89     58.20 o 
   2   0  22      125.29      128.92     36.01 o 
   3   0  22      297.12      258.14     66.05 o 
   4   0  22      203.39      307.45     48.89 o 
   5   0  22      208.73      188.42     42.22 o 
   6   0  22      123.18      233.22     66.53 o 
   7   0  22       55.09       84.89     54.97 o 
 -22   1  22       94.14      113.23     31.95 o 
 -21   1  22       44.22       78.57     30.56 o 
 -20   1  22       62.47      101.42     30.77 o 
 -19   1  22       24.86       25.59     24.79 o 
 -18   1  22       69.79       36.12     35.13 o 
 -17   1  22       90.53      102.06     27.59 o 
 -16   1  22       16.91       33.86     25.69 o 
 -15   1  22      432.52      403.31     37.91 o 
 -14   1  22      421.34      470.34     41.56 o 
 -13   1  22       26.33       64.60     24.23 o 
 -12   1  22       93.65       15.42     22.26 o 
 -11   1  22      484.91      430.23     33.53 o 
 -10   1  22      290.01      305.23     31.34 o 
  -9   1  22        3.47       12.89     18.64 o 
  -8   1  22       40.69       64.01     30.31 o 
  -7   1  22        9.34       13.34     24.51 o 
  -6   1  22        1.65       -6.35     16.55 o 
  -5   1  22       94.36       74.09     21.13 o 
  -4   1  22      115.52       92.80     22.33 o 
  -3   1  22        0.41       -3.56     18.45 o 
  -2   1  22       39.32       36.39     20.70 o 
  -1   1  22       16.72       29.01     20.59 o 
   0   1  22      161.90      195.72     34.20 o 
   1   1  22      223.72      264.13     40.08 o 
   2   1  22        0.46      -16.82     20.55 o 
   3   1  22       40.53       70.83     27.34 o 
   4   1  22      255.05      231.50     38.98 o 
   5   1  22       31.23        1.02     23.03 o 
   6   1  22        7.21       -9.88     26.27 o 
   7   1  22       10.10        4.45     53.49 o 
 -22   2  22       28.05       26.63     45.34 o 
 -21   2  22       69.39       87.66     41.50 o 
 -20   2  22        8.59       -0.37     26.48 o 
 -19   2  22        1.41        1.32     21.66 o 
 -18   2  22        0.81      -19.31     22.94 o 
 -17   2  22      187.11      229.02     38.70 o 
 -16   2  22       68.82      124.14     26.02 o 
 -15   2  22       26.56       73.12     22.52 o 
 -14   2  22       80.65       46.59     25.79 o 
 -13   2  22       51.95       40.57     21.29 o 
 -12   2  22      327.61      364.32     65.31 o 
 -11   2  22       16.26       -2.91     19.11 o 
 -10   2  22      124.25       78.12     23.58 o 
  -9   2  22       80.17      108.94     20.68 o 
  -8   2  22       93.56      115.11     21.26 o 
  -7   2  22       46.05       62.24     19.43 o 
  -6   2  22       20.01       28.15     18.18 o 
  -5   2  22       11.92       32.76     16.09 o 
  -4   2  22       52.73       69.30     24.73 o 
  -3   2  22       31.10       20.45     19.03 o 
  -2   2  22       13.39       40.15     20.04 o 
  -1   2  22       78.67      101.78     33.54 o 
   0   2  22        0.69      -22.80     23.25 o 
   1   2  22       12.39       44.45     23.37 o 
   2   2  22      101.43      104.79     29.49 o 
   3   2  22       48.84       51.97     32.24 o 
   4   2  22       12.92        3.03     23.55 o 
   5   2  22       14.21       54.92     26.18 o 
   6   2  22       10.52       -0.21     22.53 o 
 -20   3  22       25.44       44.98     27.27 o 
 -19   3  22      121.66      152.66     40.51 o 
 -18   3  22        5.87       12.04     20.39 o 
 -17   3  22       43.45       74.51     23.62 o 
 -16   3  22       86.41      110.73     25.28 o 
 -15   3  22        5.86       28.83     20.94 o 
 -14   3  22        1.65      -19.47     19.47 o 
 -13   3  22        5.79       53.67     23.25 o 
 -12   3  22      169.93      227.19     36.35 o 
 -11   3  22       53.07       51.70     23.94 o 
 -10   3  22        4.72       -0.11     27.02 o 
  -9   3  22       46.25       14.39     18.78 o 
  -8   3  22       66.85       94.23     19.89 o 
  -7   3  22        6.71       13.60     18.59 o 
  -6   3  22       10.91       22.12     16.61 o 
  -5   3  22      130.37      117.57     20.11 o 
  -4   3  22       62.07       28.84     36.88 o 
  -3   3  22       92.80      113.61     26.02 o 
  -2   3  22       65.22       33.34     20.69 o 
  -1   3  22      217.46      161.14     26.55 o 
   0   3  22       61.93       87.45     22.89 o 
   1   3  22       26.02       56.26     30.94 o 
   2   3  22       65.55       86.88     24.65 o 
   3   3  22       18.60       45.74     22.86 o 
   4   3  22        0.32        4.30     22.91 o 
 -18   4  22       40.68       29.73     20.84 o 
 -17   4  22      138.02      129.73     26.34 o 
 -16   4  22       92.65       63.13     30.53 o 
 -15   4  22      192.89      212.05     30.96 o 
 -14   4  22        0.05      -14.25     21.39 o 
 -13   4  22      213.26      226.66     35.53 o 
 -12   4  22        6.56       18.15     30.24 o 
 -11   4  22      222.15      197.59     29.42 o 
 -10   4  22        1.50       50.43     23.61 o 
  -9   4  22        5.58       33.34     20.31 o 
  -8   4  22       92.71      115.81     28.74 o 
  -7   4  22      134.89      111.73     61.34 o 
  -6   4  22       55.95       66.09     22.07 o 
  -5   4  22       21.09       37.49     24.27 o 
  -4   4  22       53.30       42.67     33.99 o 
  -3   4  22       30.79       57.58     27.04 o 
  -2   4  22      190.56      298.58     32.51 o 
  -1   4  22       41.21       52.97     22.24 o 
   0   4  22        0.90       -1.77     27.55 o 
   1   4  22        6.98       48.62     21.20 o 
   2   4  22      235.07      235.56     31.42 o 
 -14   5  22       17.92        9.24     21.84 o 
 -13   5  22      213.86      235.36     32.56 o 
 -12   5  22       98.98      111.95     27.84 o 
 -11   5  22      138.87      177.25     34.39 o 
 -10   5  22       84.72      122.82     31.10 o 
  -9   5  22      180.02      184.75     35.20 o 
  -8   5  22        9.09       67.38     30.87 o 
  -7   5  22        8.91        9.94     28.50 o 
  -6   5  22      114.66      163.58     40.33 o 
  -5   5  22       40.00       24.95     23.36 o 
  -4   5  22      109.13      160.48     28.22 o 
  -3   5  22      112.40      114.72     25.51 o 
  -2   5  22        8.99        6.68     19.93 o 
 -21   1  23       19.70       19.42     32.89 o 
 -20   1  23        0.02       -7.58     27.25 o 
 -19   1  23        0.96      -20.46     24.81 o 
 -18   1  23      119.63      183.82     41.77 o 
 -17   1  23       12.95       43.14     29.56 o 
 -16   1  23        1.65      -60.19     64.98 o 
 -15   1  23       84.42      148.31     38.23 o 
 -14   1  23       26.23       64.36     37.60 o 
 -13   1  23      168.99      199.31     47.95 o 
 -12   1  23      157.95       98.61     27.70 o 
 -11   1  23       27.43       23.69     18.32 o 
 -10   1  23       88.65      165.17     26.96 o 
  -9   1  23       95.37      103.98     24.09 o 
  -8   1  23       66.03       74.28     21.81 o 
  -7   1  23      230.88      235.03     28.69 o 
  -6   1  23       70.56       72.38     23.48 o 
  -5   1  23       22.08       27.35     19.29 o 
  -4   1  23       24.91        8.43     20.92 o 
  -3   1  23       23.00       16.65     24.55 o 
  -2   1  23       25.45       56.39     19.76 o 
  -1   1  23       42.83       63.90     21.46 o 
   0   1  23       10.22        7.22     25.30 o 
   1   1  23       53.74       51.78     25.69 o 
   2   1  23      124.75      145.13     46.04 o 
   3   1  23       42.23       51.41     29.87 o 
   4   1  23        1.69       -2.46     23.86 o 
   5   1  23        0.29       64.39     43.16 o 
 -20   2  23       26.31       18.72     36.70 o 
 -19   2  23        9.22       12.16     24.40 o 
 -18   2  23        4.27       36.50     38.70 o 
 -17   2  23        0.27      -27.30     27.30 o 
 -16   2  23       72.56       78.85     24.45 o 
 -15   2  23      211.74      248.91     47.86 o 
 -14   2  23      144.15      135.03     26.16 o 
 -13   2  23       16.93       14.76     28.46 o 
 -12   2  23        2.70       -4.69     19.26 o 
 -11   2  23       37.98       31.19     22.38 o 
 -10   2  23        1.40        2.88     21.05 o 
  -9   2  23       54.39       16.21     22.15 o 
  -8   2  23      157.33      185.23     27.33 o 
  -7   2  23       68.19       86.14     22.94 o 
  -6   2  23       85.09      108.37     23.76 o 
  -5   2  23       63.00       81.71     22.52 o 
  -4   2  23        8.70       32.91     18.83 o 
  -3   2  23       12.78       35.41     19.45 o 
  -2   2  23       13.27       17.76     22.49 o 
  -1   2  23       99.74      111.29     30.14 o 
   0   2  23       77.33      116.62     29.68 o 
   1   2  23       26.10       -3.62     29.15 o 
   2   2  23       12.18       -7.06     44.12 o 
   3   2  23        0.22       39.65     25.66 o 
   4   2  23       56.47      144.14     32.36 o 
 -19   3  23       39.90       76.26     45.84 o 
 -18   3  23        6.24       -6.14     24.42 o 
 -17   3  23       58.28       37.49     24.43 o 
 -16   3  23      183.14      307.61     34.90 o 
 -15   3  23      110.30      170.54     27.27 o 
 -14   3  23        2.00       42.09     22.01 o 
 -13   3  23        8.25       16.55     23.57 o 
 -12   3  23      137.01      178.59     28.03 o 
 -11   3  23       70.44       83.76     23.42 o 
 -10   3  23      148.97      178.53     32.73 o 
  -9   3  23       11.91       10.00     20.15 o 
  -8   3  23        3.18       41.23     33.43 o 
  -7   3  23        0.00        0.61     15.68 o 
  -6   3  23      164.18      194.79     24.34 o 
  -5   3  23        5.28      -19.48     28.29 o 
  -4   3  23       38.72       47.85     22.18 o 
  -3   3  23        0.61       34.67     19.88 o 
  -2   3  23      193.71      170.25     28.59 o 
  -1   3  23        6.06       44.34     20.66 o 
   0   3  23       57.72       65.70     34.40 o 
   1   3  23       10.40       37.61     37.78 o 
   2   3  23      135.71      207.24     37.63 o 
 -16   4  23        9.35       -7.20     19.71 o 
 -15   4  23       15.60       39.73     21.92 o 
 -14   4  23       61.88       64.59     29.94 o 
 -13   4  23       34.18       44.13     22.41 o 
 -12   4  23        4.56       29.99     22.52 o 
 -11   4  23        1.90       14.79     21.89 o 
 -10   4  23       36.43       20.91     28.81 o 
  -9   4  23        0.02       24.37     23.89 o 
  -8   4  23       82.55      112.33     29.59 o 
  -7   4  23       13.14       31.67     25.01 o 
  -6   4  23        0.17       -2.97     23.39 o 
  -5   4  23       66.44       89.27     30.53 o 
  -4   4  23       81.75      130.76     27.48 o 
  -3   4  23        1.19       -4.44     26.93 o 
  -2   4  23      301.11      288.68     32.65 o 
  -1   4  23       10.61       24.82     20.69 o 
 -20   0  24       53.84      -16.81     36.48 o 
 -19   0  24       35.13      130.32     53.30 o 
 -18   0  24      195.05      189.10     57.83 o 
 -17   0  24      285.53      214.38     67.37 o 
 -16   0  24        3.08      -32.55     32.55 o 
 -15   0  24       79.11       65.58     46.26 o 
 -14   0  24        3.01      -35.53     35.53 o 
 -13   0  24       33.02       49.72     41.13 o 
 -12   0  24       37.14      129.40     65.52 o 
 -11   0  24       73.97       64.00     32.73 o 
 -10   0  24       30.12      -25.90     25.90 o 
  -9   0  24        5.58       32.10     29.20 o 
  -8   0  24      140.49      132.92     44.83 o 
  -7   0  24      165.38      228.58     41.47 o 
  -6   0  24       41.62       45.60     39.11 o 
  -5   0  24       10.42        2.16     59.97 o 
  -4   0  24        8.24       38.94     29.93 o 
  -3   0  24      188.41      152.71     36.91 o 
  -2   0  24      147.49      156.50     37.04 o 
  -1   0  24        0.12      -23.80     26.81 o 
   0   0  24       38.02       -2.51     30.00 o 
   1   0  24        3.74        5.68     36.66 o 
   2   0  24       85.20      180.28     39.98 o 
 -19   1  24       73.13       58.21     38.63 o 
 -18   1  24       27.19      -13.00     27.86 o 
 -17   1  24       37.36       15.74     29.84 o 
 -16   1  24      113.83      109.26     35.91 o 
 -15   1  24       28.00       40.53     31.03 o 
 -14   1  24        3.21      -20.07     20.07 o 
 -13   1  24        0.01        1.90     20.58 o 
 -12   1  24        8.74       16.98     23.04 o 
 -11   1  24       12.15       49.45     33.65 o 
 -10   1  24        4.13        2.10     18.44 o 
  -9   1  24      121.89      133.92     25.10 o 
  -8   1  24       37.32       51.50     22.45 o 
  -7   1  24        1.22       12.60     19.86 o 
  -6   1  24       75.03       59.71     21.53 o 
  -5   1  24      216.32      270.16     31.39 o 
  -4   1  24       77.93       96.02     23.48 o 
  -3   1  24        0.92      -16.92     16.92 o 
  -2   1  24        0.15       -1.09     20.55 o 
  -1   1  24       41.88       56.92     22.79 o 
   0   1  24       56.76       73.50     27.24 o 
   1   1  24       31.83       40.78     40.19 o 
   2   1  24        6.09       34.98     28.26 o 
 -18   2  24       18.78       58.34     38.63 o 
 -17   2  24        4.22       -9.65     44.41 o 
 -16   2  24       95.62       77.38     50.67 o 
 -15   2  24       34.21       52.27     24.96 o 
 -14   2  24      121.09       90.65     26.38 o 
 -13   2  24      108.60      150.02     41.71 o 
 -12   2  24       30.35       54.40     25.83 o 
 -11   2  24      230.06      229.87     56.10 o 
 -10   2  24      245.07      249.26     34.03 o 
  -9   2  24        6.25      -12.88     20.57 o 
  -8   2  24       58.33       62.87     21.25 o 
  -7   2  24      148.17      216.18     28.15 o 
  -6   2  24       71.93       90.32     26.86 o 
  -5   2  24       51.84       41.06     19.88 o 
  -4   2  24       61.16       85.52     22.39 o 
  -3   2  24        4.29       21.59     25.05 o 
  -2   2  24        1.12      -22.04     22.25 o 
  -1   2  24      183.12      176.36     54.38 o 
   0   2  24       19.11       55.54     27.51 o 
   1   2  24       34.77       60.29     27.47 o 
 -16   3  24       16.25       25.93     34.44 o 
 -15   3  24       49.51      124.40     27.74 o 
 -14   3  24        1.53        0.98     19.59 o 
 -13   3  24       44.86       35.37     22.03 o 
 -12   3  24        0.56        2.76     26.26 o 
 -11   3  24       28.14        6.62     20.56 o 
 -10   3  24        0.14      -17.79     17.79 o 
  -9   3  24       30.11       48.30     22.00 o 
  -8   3  24        2.00       34.11     22.29 o 
  -7   3  24        0.21      -16.66     16.66 o 
  -6   3  24       39.83       32.74     24.18 o 
  -5   3  24        0.70       -2.57     23.41 o 
  -4   3  24        5.65       26.70     24.82 o 
  -3   3  24       66.99       63.99     41.42 o 
  -2   3  24      112.20      158.98     31.74 o 
  -1   3  24        3.36      -19.85     21.40 o 
 -12   4  24        0.00       20.52     73.09 o 
 -11   4  24       47.92       23.32     22.67 o 
 -10   4  24       29.64       56.59     29.19 o 
  -9   4  24        7.03      -15.04     28.87 o 
  -8   4  24       13.17      -17.62     23.05 o 
  -7   4  24        0.36       48.51     26.97 o 
  -6   4  24        0.20       18.99     22.57 o 
 -17   1  25      100.45      158.37     85.31 o 
 -16   1  25        7.45        0.13     27.70 o 
 -15   1  25       27.87       19.34     68.32 o 
 -14   1  25       22.78       36.67     28.61 o 
 -13   1  25       12.36      -11.32     29.87 o 
 -12   1  25       14.06       16.82     24.00 o 
 -11   1  25       87.04      106.49     27.04 o 
 -10   1  25        1.41       32.91     21.63 o 
  -9   1  25       18.47       15.75     20.55 o 
  -8   1  25       62.22       81.42     22.22 o 
  -7   1  25       66.09       64.73     22.65 o 
  -6   1  25        2.05       10.52     19.89 o 
  -5   1  25       33.27       47.33     19.41 o 
  -4   1  25        5.15       31.80     30.98 o 
  -3   1  25        0.05       25.27     19.92 o 
  -2   1  25       24.62       30.35     21.02 o 
  -1   1  25        2.35       -8.16     22.98 o 
 -16   2  25       41.50      111.24     50.08 o 
 -15   2  25      102.76       98.62     29.77 o 
 -14   2  25        7.23      -15.90     21.02 o 
 -13   2  25        6.50      -18.16     29.67 o 
 -12   2  25       15.99       73.06     25.96 o 
 -11   2  25       79.66      138.32     29.20 o 
 -10   2  25        5.69       19.22     28.56 o 
  -9   2  25        0.37      -24.50     24.50 o 
  -8   2  25       86.96      133.04     25.15 o 
  -7   2  25        8.10       -2.82     31.03 o 
  -6   2  25        6.59       13.00     20.04 o 
  -5   2  25        2.11      -10.85     18.86 o 
  -4   2  25      218.85      231.58     36.94 o 
  -3   2  25        0.83      -23.84     23.84 o 
  -2   2  25       21.08       21.62     25.84 o 
 -12   3  25       15.75      -11.25     32.53 o 
 -11   3  25       65.76       42.91     24.58 o 
 -10   3  25       30.40       72.00     31.84 o 
  -9   3  25       74.71       74.52     27.05 o 
  -8   3  25       26.51       94.56     37.49 o 
  -7   3  25        0.57       47.40     32.49 o 
  -6   3  25       45.90       59.28     26.10 o 
 -14   0  26        8.57       24.92     40.18 o 
 -13   0  26       20.57        3.58     36.84 o 
 -12   0  26       12.27       84.65     45.19 o 
 -11   0  26       24.95       18.80     39.17 o 
 -10   0  26       83.94       81.43     35.25 o 
  -9   0  26       22.25       88.36     33.00 o 
  -8   0  26        7.02      -26.70     33.50 o 
  -7   0  26        7.45        3.59     26.16 o 
  -6   0  26       37.98      100.05     34.42 o 
  -5   0  26        0.42       19.09     29.09 o 
 -13   1  26        0.23       29.15     25.92 o 
 -12   1  26       18.84       41.61     24.24 o 
 -11   1  26      112.37      125.19     30.56 o 
 -10   1  26       58.19       98.23     30.25 o 
  -9   1  26        2.75       43.67     20.32 o 
  -8   1  26        5.61       46.99     21.42 o 
  -7   1  26       15.80       31.51     19.98 o 
  -6   1  26      112.98      196.14     28.39 o 
                                                 
